# Supplementary material for: Thermodynamic behavior of correlated electron-hole fluids in van der Waals heterostructures
Source: Nat Commun. 2023 Dec 13;14:8264. doi: 10.1038/s41467-023-43799-7 (PMC10719388; doi:10.1038/s41467-023-43799-7)
Supplement: Supplementary file 2 — Source Data [file 41467_2023_43799_MOESM2_ESM.xlsx]

## Sheet: Figure 2a
V_G (V)
linspace(-0.28,1.28,261)
V_B (V)
linspace(0.75,1.02,91)
n_e (10^12 cm^-2)
0	0	0	0	0	0	0	0	0	0	0	0	0	0	0	0	0	0	0	0	0	0	0	0	0	0	0	0	0	0	0	0	0	0	0	0	0	0	0	0	0	0	0	0	0	0	0	0	0	0
0	0	0	0	0	0	0	0	0	0	0	0	0	0	0	0	0	0	0	0	0	0	0	0	0	0	0	0	0	0	0	0	0	0	0	0	0	0	0	0	0	0	0	0	0	0	0	0	0	0
0	0	0	0	0	0	0	0	0	0	0	0	0	0	0	0	0	0	0	0	0	0	0	0	0	0	0	0	0	0	0	0	0	0	0	0	0	0	0	0	0	0	0	0	0	0	0	0	0	0
0	0	0	0	0	0	0	0	0	0	0	0	0	0	0	0	0	0	0	0	0	0	0	0	0	0	0	0	0	0	0	0	0	0	0	0	0	0	0	0	0	0	0	0	0	0	0	0	0	0
0	0	0	0	0	0	0	0	0	0	0	0	0	0	0	0	0	0	0	0	0	0	0	0	0	0	0	0	0	0	0	0	0	0	0	0	0	0	0	0	0	0	0	0	0	0	0	0	0	0
0	0	0	0	0	0	0	0	0	0	0	0	0	0	0	0	0	0	0	0	0	0	0	0	0	0	0	0	0	0	0	0	0	0	0	0	0	0	0	0	0	0	0	0	0	0	0	0	0	0
0	0	0	0	0	0	0	0	0	0	0	0	0	0	0	0	0	0	0	0	0	0	0	0	0	0	0	0	0	0	0	0	0	0	0	0	0	0	0	0	0	0	0	0	0	0	0	0	0	0
0	0	0	0	0	0	0	0	0	0	0	0	0	0	0	0	0	0	0	0	0	0	0	0	0	0	0	0	0	0	0	0	0	0	0	0	0	0	0	0	0	0	0	0	0	0	0	0	0	0
0	0	0	0	0	0	0	0	0	0	0	0	0	0	0	0	0	0	0	0	0	0	0	0	0	0	0	0	0	0	0	0	0	0	0	0	0	0	0	0	0	0	0	0	0	0	0	0	0	0
0	0	0	0	0	0	0	0	0	0	0	0	0	0	0	0	0	0	0	0	0	0	0	0	0	0	0	0	0	0	0	0	0	0	0	0	0	0	0	0	0	0	0	0	0	0	0	0	0	0
0	0	0	0	0	0	0	0	0	0	0	0	0	0	0	0	0	0	0	0	0	0	0	0	0	0	0	0	0	0	0	0	0	0	0	0	0	0	0	0	0	0	0	0	0	0	0	0	0	0
0	0	0	0	0	0	0	0	0	0	0	0	0	0	0	0	0	0	0	0	0	0	0	0	0	0	0	0	0	0	0	0	0	0	0	0	0	0	0	0	0	0	0	0	0	0	0	0	0	0
0	0	0	0	0	0	0	0	0	0	0	0	0	0	0	0	0	0	0	0	0	0	0	0	0	0	0	0	0	0	0	0	0	0	0	0	0	0	0	0	0	0	0	0	0	0	0	0	0	0
0	0	0	0	0	0	0	0	0	0	0	0	0	0	0	0	0	0	0	0	0	0	0	0	0	0	0	0	0	0	0	0	0	0	0	0	0	0	0	0	0	0	0	0	0	0	0	0	0	0
0	0	0	0	0	0	0	0	0	0	0	0	0	0	0	0	0	0	0	0	0	0	0	0	0	0	0	0	0	0	0	0	0	0	0	0	0	0	0	0	0	0	0	0	0	0	0	0	0	0
0	0	0	0	0	0	0	0	0	0	0	0	0	0	0	0	0	0	0	0	0	0	0	0	0	0	0	0	0	0	0	0	0	0	0	0	0	0	0	0	0	0	0	0	0	0	0	0	0	0
0	0	0	0	0	0	0	0	0	0	0	0	0	0	0	0	0	0	0	0	0	0	0	0	0	0	0	0	0	0	0	0	0	0	0	0	0	0	0	0	0	0	0	0	0	0	0	0	0	0
0	0	0	0	0	0	0	0	0	0	0	0	0	0	0	0	0	0	0	0	0	0	0	0	0	0	0	0	0	0	0	0	0	0	0	0	0	0	0	0	0	0	0	0	0	0	0	0	0	0
0	0	0	0	0	0	0	0	0	0	0	0	0	0	0	0	0	0	0	0	0	0	0	0	0	0	0	0	0	0	0	0	0	0	0	0	0	0	0	0	0	0	0	0	0	0	0	0	0	0
0	0	0	0	0	0	0	0	0	0	0	0	0	0	0	0	0	0	0	0	0	0	0	0	0	0	0	0	0	0	0	0	0	0	0	0	0	0	0	0	0	0	0	0	0	0	0	0	0	0
0	0	0	0	0	0	0	0	0	0	0	0	0	0	0	0	0	0	0	0	0	0	0	0	0	0	0	0	0	0	0	0	0	0	0	0	0	0	0	0	0	0	0	0	0	0	0	0	0	0
0	0	0	0	0	0	0	0	0	0	0	0	0	0	0	0	0	0	0	0	0	0	0	0	0	0	0	0	0	0	0	0	0	0	0	0	0	0	0	0	0	0	0	0	0	0	0	0	0	0
0	0	0	0	0	0	0	0	0	0	0	0	0	0	0	0	0	0	0	0	0	0	0	0	0	0	0	0	0	0	0	0	0	0	0	0	0	0	0	0	0	0	0	0	0	0	0	0	0	0
0	0	0	0	0	0	0	0	0	0	0	0	0	0	0	0	0	0	0	0	0	0	0	0	0	0	0	0	0	0	0	0	0	0	0	0	0	0	0	0	0	0	0	0	0	0	0	0	0	0
0	0	0	0	0	0	0	0	0	0	0	0	0	0	0	0	0	0	0	0	0	0	0	0	0	0	0	0	0	0	0	0	0	0	0	0	0	0	0	0	0	0	0	0	0	0	0	0	0	0
0	0	0	0	0	0	0	0	0	0	0	0	0	0	0	0	0	0	0	0	0	0	0	0	0	0	0	0	0	0	0	0	0	0	0	0	0	0	0	0	0	0	0	0	0	0	0	0	0	0
0	0	0	0	0	0	0	0	0	0	0	0	0	0	0	0	0	0	0	0	0	0	0	0	0	0	0	0	0	0	0	0	0	0	0	0	0	0	0	0	0	0	0	0	0	0	0	0	0	0
0	0	0	0	0	0	0	0	0	0	0	0	0	0	0	0	0	0	0	0	0	0	0	0	0	0	0	0	0	0	0	0	0	0	0	0	0	0	0	0	0	0	0	0	0	0	6.29831e-05	0.00166147	0.00224489	0.0028107
0	0	0	0	0	0	0	0	0	0	0	0	0	0	0	0	0	0	0	0	0	0	0	0	0	0	0	0	0	0	0	0	0	0	0	0	0	0.000143328	0.000515292	0.00361725	0.00567512	0.00502769	0.00604566	0.00846647	0.00959573	0.0142946	0.0156762	0.0210408	0.022422	0.0238674
0	0	0	0	0	0	0	0	0	0	0	0	0	0	0	0	0	0	0	0	0	0	0	0	0	0	0	0	0.00108249	0	0.00139806	0.00173966	0.00365343	0.00588929	0.00546304	0.00994171	0.0132016	0.0166122	0.0203258	0.0198613	0.0214867	0.0320554	0.0314549	0.0379322	0.0373528	0.041549	0.0458299	0.0501736	0.0545417	0.0589933
0	0	0	0	0	0	0	0	0	0	0	0	0	0	0	0	0	0	0	0	0.00102491	0.00108169	0	0.00136739	0.00172547	0.00373539	0.00455361	0.00711626	0.0102873	0.0119124	0.0173094	0.02121	0.0230099	0.0270227	0.0312078	0.0355109	0.0352143	0.039631	0.0466097	0.0512897	0.0585579	0.0608082	0.065667	0.0678788	0.0727767	0.0804184	0.0853956	0.0875984	0.0897646	0.094813
0	0	0	0	0	0	0	0	0	0	0	0	0	0.00110707	0.00251837	0.0013764	0.00303166	0.00365139	0.00310276	0.00552979	0.00979414	0.0111832	0.0162873	0.0158517	0.0194771	0.0233681	0.0252125	0.0316592	0.0384735	0.0382453	0.0453197	0.0501134	0.0524887	0.0549345	0.0651555	0.0676746	0.0755678	0.0808846	0.0834734	0.091737	0.097219	0.0969665	0.108409	0.110972	0.116568	0.122128	0.127662	0.133233	0.135636	0.141199
0	0	0	0.00122203	0.00130359	0.00272427	0.00285848	0.00172543	0.00201171	0.00374334	0.004321	0.00497271	0.00731948	0.0100792	0.00977716	0.0144734	0.0159332	0.019495	0.0233008	0.0272789	0.0338182	0.0358613	0.0404156	0.042658	0.0474181	0.0548651	0.0599829	0.0678991	0.0705957	0.0733192	0.0815167	0.0870879	0.0927559	0.0985188	0.107378	0.113329	0.119316	0.122255	0.128248	0.131197	0.140301	0.146386	0.152487	0.155306	0.161375	0.173978	0.176645	0.179303	0.181852	0.187716
0.00947856	0.010029	0.0124936	0.0131588	0.0138497	0.0165281	0.0173071	0.0181194	0.0189926	0.0220509	0.0253691	0.0244744	0.0303674	0.0296976	0.0360367	0.0379431	0.0448026	0.0469617	0.0517112	0.0566666	0.0618153	0.0670923	0.0752365	0.078055	0.0864684	0.089468	0.0953955	0.101466	0.110542	0.116698	0.122873	0.125994	0.132193	0.138448	0.147961	0.154388	0.157632	0.164081	0.173804	0.176978	0.186673	0.193045	0.199367	0.202194	0.208357	0.214418	0.220371	0.226294	0.22871	0.234491
0.0321126	0.0328692	0.0315392	0.0373381	0.0409027	0.0420317	0.0407672	0.0444108	0.0456796	0.0495669	0.0536796	0.055434	0.062524	0.0620304	0.0643389	0.0694085	0.0773514	0.0856125	0.0913069	0.0914597	0.0974344	0.103523	0.118761	0.118969	0.125286	0.134837	0.138274	0.148076	0.154759	0.161428	0.168098	0.174747	0.181375	0.187996	0.194638	0.201262	0.20786	0.214392	0.224237	0.230654	0.23355	0.236379	0.242532	0.24855	0.257887	0.263789	0.2629	0.268702	0.274423	0.276773
0.0606118	0.0590788	0.0629339	0.0643409	0.0658558	0.0700405	0.0743127	0.0759487	0.077667	0.0822854	0.0843663	0.0894091	0.0946721	0.0972664	0.105882	0.111785	0.114832	0.127093	0.127285	0.133741	0.140333	0.147012	0.16348	0.163784	0.167368	0.177556	0.184476	0.198121	0.205018	0.20842	0.215099	0.221685	0.228211	0.231283	0.237741	0.244181	0.253949	0.260286	0.266554	0.269446	0.27558	0.28165	0.287684	0.293618	0.299544	0.302081	0.307855	0.310286	0.315957	0.324858
0.0936697	0.100998	0.0995268	0.101231	0.103102	0.102074	0.10993	0.11195	0.120114	0.125459	0.127936	0.136799	0.139615	0.142591	0.148921	0.155429	0.16208	0.168871	0.17907	0.182761	0.19315	0.203563	0.21061	0.214136	0.220989	0.227835	0.234585	0.241319	0.251344	0.257881	0.261005	0.267398	0.27376	0.276743	0.279734	0.289426	0.29576	0.305371	0.308233	0.314371	0.320382	0.322983	0.328837	0.337851	0.340293	0.342708	0.348306	0.350641	0.356152	0.358351
0.127103	0.135028	0.136856	0.138844	0.141015	0.146398	0.151859	0.154192	0.159858	0.162478	0.17183	0.174821	0.181288	0.187888	0.198012	0.208275	0.211804	0.218752	0.225712	0.232656	0.239589	0.243099	0.25666	0.263378	0.266717	0.273385	0.279992	0.286616	0.293184	0.299675	0.306101	0.309107	0.31539	0.321608	0.327799	0.333952	0.340075	0.342847	0.352055	0.354697	0.360466	0.366114	0.368501	0.374013	0.37951	0.381806	0.387216	0.39263	0.397981	0.40325
0.172352	0.17435	0.176486	0.178739	0.18447	0.186947	0.192799	0.19535	0.201345	0.20747	0.210349	0.216754	0.223294	0.233298	0.236654	0.246861	0.253685	0.257198	0.264081	0.2743	0.281185	0.29139	0.298211	0.301609	0.308303	0.311613	0.321492	0.32801	0.334429	0.34076	0.346984	0.353089	0.359123	0.361843	0.37096	0.376815	0.379459	0.385221	0.387731	0.390202	0.402066	0.404376	0.40667	0.408914	0.414301	0.419681	0.428107	0.4303	0.435554	0.437596
0.208688	0.210767	0.213099	0.218887	0.221403	0.227385	0.230012	0.236032	0.238746	0.244952	0.251235	0.257666	0.264231	0.270866	0.27765	0.284545	0.29146	0.305122	0.312069	0.318965	0.325829	0.332606	0.332738	0.342628	0.355605	0.361963	0.368208	0.367992	0.374103	0.38014	0.386079	0.388753	0.400882	0.403488	0.409209	0.411782	0.41749	0.423128	0.428694	0.434201	0.436484	0.441801	0.447087	0.449202	0.451326	0.45657	0.461762	0.466972	0.472127	0.477192
0.244451	0.250014	0.252578	0.255183	0.261214	0.267328	0.27014	0.276293	0.279192	0.285556	0.291995	0.298575	0.305262	0.311999	0.318833	0.329013	0.339119	0.345941	0.352687	0.356099	0.362703	0.369201	0.378798	0.385096	0.391291	0.394237	0.400274	0.409417	0.415348	0.418115	0.423924	0.42965	0.435336	0.440978	0.443452	0.449019	0.454595	0.460103	0.462438	0.461608	0.47001	0.475216	0.4804	0.485528	0.4876	0.492732	0.497815	0.502923	0.504951	0.509944
0.283963	0.289636	0.289063	0.295236	0.301454	0.3044	0.310731	0.320339	0.323388	0.333092	0.33951	0.345988	0.349246	0.358997	0.362318	0.368887	0.375417	0.381951	0.39161	0.398014	0.404392	0.410711	0.416943	0.423115	0.426073	0.435191	0.437999	0.443895	0.449726	0.458617	0.461203	0.466814	0.472372	0.47788	0.48026	0.485688	0.491117	0.496479	0.501765	0.503954	0.506065	0.511154	0.513208	0.521298	0.523359	0.528455	0.53352	0.532569	0.540682	0.542662
0.317368	0.323094	0.325939	0.335407	0.341588	0.347803	0.357256	0.360179	0.363151	0.37259	0.378805	0.381883	0.385006	0.397656	0.400872	0.407275	0.413671	0.420099	0.426498	0.435977	0.439184	0.448574	0.451641	0.460854	0.463731	0.475785	0.4754	0.481132	0.486794	0.492382	0.497892	0.500281	0.505678	0.514075	0.51029	0.515611	0.523988	0.529293	0.534544	0.539764	0.544908	0.546973	0.542972	0.557109	0.556117	0.564209	0.56619	0.571241	0.573237	0.578194
0.362726	0.361965	0.368003	0.374056	0.380128	0.386231	0.392345	0.395259	0.401393	0.407583	0.4138	0.42008	0.429509	0.435833	0.442208	0.448598	0.454975	0.455133	0.4677	0.473983	0.480198	0.483256	0.492345	0.501291	0.504018	0.509685	0.512212	0.517738	0.523227	0.528655	0.531013	0.536366	0.541693	0.543984	0.549276	0.554562	0.559879	0.568195	0.567353	0.572557	0.577684	0.582764	0.584814	0.589837	0.594882	0.599898	0.601855	0.603846	0.611833	0.613741
0.397258	0.402918	0.408946	0.411853	0.417918	0.417776	0.43016	0.433176	0.439394	0.448805	0.45512	0.464573	0.473988	0.47413	0.480431	0.4867	0.492922	0.502169	0.50831	0.511355	0.520401	0.526335	0.532165	0.537888	0.540482	0.542989	0.548456	0.556935	0.55933	0.561679	0.57007	0.575404	0.577677	0.582976	0.585224	0.593494	0.595756	0.601	0.606186	0.614358	0.616444	0.618493	0.620527	0.628511	0.630525	0.63251	0.637444	0.639411	0.644349	0.649226
0.435073	0.443841	0.446794	0.449727	0.455815	0.461942	0.464993	0.474241	0.48046	0.486723	0.496035	0.499254	0.505479	0.511653	0.517796	0.526922	0.53297	0.539012	0.541978	0.550958	0.556862	0.559657	0.565406	0.571055	0.576625	0.579093	0.584537	0.58996	0.592342	0.600708	0.603031	0.608331	0.610576	0.618824	0.621022	0.626202	0.631408	0.633587	0.641706	0.643836	0.64889	0.650919	0.658916	0.660866	0.665835	0.667771	0.675655	0.674555	0.682431	0.687245
0.472834	0.478415	0.484416	0.490398	0.496385	0.499364	0.508458	0.514514	0.517609	0.523787	0.529965	0.539186	0.545337	0.551432	0.554454	0.563487	0.569444	0.575391	0.581299	0.584157	0.593016	0.598785	0.601481	0.607086	0.612619	0.61807	0.623461	0.628824	0.628163	0.636441	0.64169	0.643904	0.649058	0.654203	0.659313	0.661409	0.663537	0.671637	0.673709	0.678777	0.683777	0.688749	0.693698	0.695574	0.697465	0.702325	0.707142	0.708963	0.713791	0.715568
0.509632	0.515129	0.521053	0.526964	0.532879	0.53583	0.538818	0.547889	0.557042	0.563216	0.569393	0.572541	0.581695	0.587752	0.590733	0.596661	0.605551	0.605388	0.614224	0.620016	0.625767	0.631441	0.637037	0.645521	0.647947	0.653293	0.652598	0.657877	0.663136	0.668355	0.673547	0.678692	0.683776	0.688843	0.690874	0.695878	0.6949	0.702914	0.704904	0.709901	0.714854	0.716789	0.721717	0.723588	0.731478	0.736329	0.738123	0.739906	0.744684	0.746403
0.545766	0.548174	0.554091	0.559987	0.565892	0.57187	0.574858	0.583923	0.590044	0.596212	0.608381	0.608511	0.617592	0.623576	0.629488	0.635289	0.641021	0.643728	0.649391	0.658013	0.663616	0.666164	0.671645	0.67706	0.679415	0.684714	0.686965	0.695216	0.700437	0.702613	0.707755	0.712838	0.714863	0.719874	0.721852	0.726815	0.731798	0.733759	0.738709	0.743648	0.745533	0.747402	0.752259	0.754064	0.758896	0.763703	0.765461	0.770235	0.771997	0.776735
0.575597	0.580991	0.589916	0.595792	0.601665	0.60761	0.610584	0.616575	0.625645	0.631735	0.640764	0.646794	0.649731	0.655558	0.661316	0.666962	0.669549	0.678119	0.680674	0.686209	0.691738	0.694228	0.702667	0.705056	0.710398	0.715698	0.72094	0.72618	0.728377	0.733517	0.741618	0.740626	0.745589	0.747521	0.755452	0.757346	0.76228	0.764195	0.769117	0.774038	0.775917	0.777796	0.785687	0.787519	0.792372	0.794185	0.798955	0.800707	0.805447	0.810152
0.611202	0.616488	0.62229	0.628075	0.633848	0.642676	0.645554	0.654407	0.657333	0.663293	0.669216	0.678155	0.681015	0.689797	0.695519	0.698142	0.703692	0.709228	0.714754	0.720258	0.722753	0.73122	0.730608	0.738966	0.741256	0.746514	0.751714	0.756918	0.762089	0.764192	0.769263	0.771257	0.776206	0.781131	0.786045	0.787929	0.789835	0.794742	0.799645	0.804538	0.806387	0.814268	0.813097	0.817926	0.822769	0.824572	0.826336	0.834126	0.835854	0.840566
0.645727	0.647899	0.653636	0.662347	0.665079	0.670884	0.679732	0.682567	0.688468	0.69441	0.700314	0.709259	0.715119	0.720903	0.726629	0.729248	0.734787	0.740311	0.745804	0.751274	0.756738	0.762164	0.76452	0.769849	0.775126	0.780369	0.782547	0.787737	0.792888	0.794966	0.800013	0.804981	0.80689	0.808774	0.813654	0.818524	0.820404	0.825285	0.83017	0.835045	0.836873	0.84173	0.843548	0.84835	0.856178	0.854917	0.862658	0.864354	0.869026	0.867652
0.676762	0.681921	0.687679	0.693416	0.699167	0.70199	0.710864	0.71672	0.725656	0.731619	0.737526	0.740461	0.749326	0.752091	0.757813	0.76343	0.768962	0.771472	0.776951	0.782409	0.784839	0.793254	0.798595	0.800886	0.806143	0.811366	0.816537	0.818698	0.823832	0.828895	0.833914	0.835844	0.83772	0.842594	0.844418	0.849242	0.857099	0.858898	0.860686	0.865471	0.86721	0.868963	0.876724	0.878449	0.883204	0.88494	0.88966	0.891399	0.896118	0.897849
0.708008	0.71319	0.721951	0.724689	0.730452	0.736296	0.742178	0.751062	0.757021	0.763001	0.762903	0.774859	0.780719	0.780466	0.789197	0.794809	0.800339	0.805854	0.808305	0.81375	0.81916	0.824531	0.829836	0.835097	0.837287	0.842459	0.844559	0.846645	0.854729	0.859708	0.864626	0.869469	0.868245	0.870012	0.87777	0.879514	0.881297	0.886072	0.890851	0.895639	0.897427	0.902228	0.904061	0.908866	0.913709	0.91853	0.92035	0.922174	0.92994	0.934702
0.742545	0.747764	0.756539	0.762275	0.768037	0.776893	0.779766	0.788646	0.791592	0.797572	0.803486	0.809425	0.815298	0.821074	0.823807	0.832448	0.831945	0.840453	0.842849	0.848218	0.856534	0.858761	0.857896	0.866029	0.868085	0.873124	0.875113	0.880111	0.885093	0.892992	0.894876	0.896721	0.901535	0.906353	0.908174	0.912988	0.91487	0.919716	0.921582	0.926436	0.931253	0.93308	0.937886	0.942666	0.947464	0.946293	0.948115	0.955916	0.960721	0.962567
0.774057	0.785411	0.788158	0.793899	0.799671	0.805522	0.811416	0.817302	0.823289	0.829276	0.832163	0.841083	0.846897	0.852579	0.858225	0.863725	0.866106	0.871447	0.876702	0.881906	0.884059	0.889167	0.894215	0.896259	0.898286	0.903297	0.905307	0.910313	0.918309	0.923273	0.925219	0.927126	0.932001	0.936864	0.938714	0.943556	0.948446	0.950338	0.952244	0.960105	0.961986	0.963856	0.971643	0.976426	0.978249	0.980079	0.981915	0.986733	0.988592	0.996357
0.808808	0.817203	0.82597	0.831704	0.837448	0.843265	0.846081	0.851883	0.860768	0.863574	0.866283	0.874974	0.880566	0.883032	0.891461	0.896789	0.896061	0.90127	0.90643	0.908586	0.916695	0.918823	0.923889	0.928956	0.93102	0.936071	0.938108	0.943133	0.948147	0.953123	0.958081	0.95707	0.964955	0.966892	0.971754	0.976608	0.981489	0.983398	0.985305	0.990162	0.992044	0.996848	1.00165	1.00349	1.00825	1.01009	1.01197	1.01973	1.02456	1.02648
0.843056	0.848309	0.85396	0.856585	0.86524	0.870917	0.876595	0.882207	0.884863	0.89344	0.89894	0.901437	0.906862	0.909212	0.914548	0.922789	0.927968	0.930149	0.935276	0.940383	0.942521	0.950616	0.949743	0.954847	0.962898	0.965002	0.970049	0.972128	0.977126	0.979143	0.981149	0.986074	0.990994	0.995887	1.00367	1.00265	1.00458	1.00944	1.01721	1.01914	1.02398	1.02587	1.03068	1.03253	1.03728	1.04202	1.04388	1.04869	1.0535	1.05545
0.86983	0.874962	0.883486	0.886035	0.891562	0.897106	0.902652	0.908125	0.913624	0.916082	0.924434	0.926813	0.93512	0.937375	0.942627	0.944821	0.949928	0.955058	0.960156	0.965239	0.97036	0.972531	0.974671	0.9798	0.98785	0.992912	0.995022	1.00005	1.00502	1.00996	1.00902	1.01392	1.01881	1.02368	1.0285	1.0304	1.03522	1.04003	1.039	1.04379	1.05147	1.05622	1.06098	1.05992	1.06754	1.06938	1.07416	1.07612	1.07813	1.08021
0.895376	0.900391	0.905798	0.908274	0.916701	0.916197	0.92763	0.933023	0.938429	0.940809	0.949093	0.951407	0.956674	0.961869	0.967087	0.969278	0.974365	0.979488	0.981639	0.98673	0.988911	0.996987	1.00208	1.0072	1.00936	1.01441	1.0165	1.02442	1.02641	1.03129	1.0332	1.03508	1.04278	1.04754	1.04937	1.05409	1.05883	1.06356	1.06249	1.06433	1.07197	1.07672	1.07863	1.08631	1.08249	1.08445	1.09804	1.10017	1.10523	1.11322
0.920256	0.922245	0.93059	0.936	0.941401	0.943845	0.949269	0.954616	0.962947	0.965299	0.973519	0.975815	0.98106	0.986249	0.991473	0.996639	0.99586	1.00393	1.00903	1.01117	1.01626	1.02134	1.02638	1.03143	1.03644	1.03557	1.04049	1.04539	1.05019	1.05495	1.05675	1.05852	1.06608	1.06785	1.06959	1.07714	1.07897	1.08369	1.08843	1.09035	1.09228	1.09999	1.10487	1.1069	1.10894	1.11101	1.11319	1.11829	1.12629	1.13434
0.945279	0.956221	0.958577	0.960965	0.966317	0.974665	0.980054	0.985363	0.987755	0.993063	0.998306	1.00061	1.00291	1.01396	1.01624	1.01848	1.02358	1.02868	1.03375	1.03876	1.04086	1.04293	1.04788	1.05281	1.0548	1.06256	1.06736	1.07213	1.07394	1.07862	1.08034	1.08494	1.08665	1.09125	1.09298	1.09474	1.10234	1.10135	1.10329	1.11391	1.11881	1.12371	1.1258	1.13077	1.13286	1.13496	1.14288	1.14796	1.15308	1.15252
0.976822	0.984772	0.987154	0.995421	0.997777	1.00604	1.00846	1.01372	1.01904	1.02138	1.0266	1.03182	1.03702	1.03926	1.04441	1.04952	1.05166	1.0567	1.06169	1.06953	1.07156	1.07357	1.07554	1.08324	1.08514	1.0899	1.0946	1.0964	1.09816	1.10278	1.10449	1.11193	1.11364	1.11823	1.12284	1.12175	1.12932	1.13123	1.13318	1.14091	1.14295	1.14785	1.15278	1.15489	1.15983	1.16192	1.16123	1.1663	1.17712	1.17941
1.00603	1.01382	1.01619	1.02439	1.02669	1.03197	1.03724	1.04534	1.0477	1.05291	1.05806	1.06321	1.06546	1.06765	1.07272	1.07775	1.08273	1.08481	1.08686	1.09464	1.09664	1.10149	1.10631	1.10821	1.11294	1.11479	1.12232	1.12405	1.12576	1.13031	1.13196	1.13644	1.13806	1.14257	1.1471	1.1488	1.15346	1.15819	1.16013	1.16213	1.16991	1.17199	1.17699	1.18202	1.18702	1.18915	1.19133	1.20211	1.20717	1.20941
1.03841	1.04318	1.04839	1.05358	1.0558	1.06096	1.06324	1.07123	1.07641	1.07867	1.08376	1.08309	1.09395	1.09612	1.10114	1.10611	1.10819	1.11311	1.11799	1.12285	1.1248	1.13244	1.13433	1.13615	1.13793	1.1454	1.14709	1.15157	1.15602	1.1576	1.15916	1.16355	1.16509	1.16955	1.17118	1.17574	1.17754	1.1823	1.18429	1.19207	1.1913	1.19629	1.2042	1.20928	1.21431	1.21362	1.21584	1.22661	1.22886	1.23685
1.06499	1.07258	1.07767	1.08275	1.08776	1.08995	1.09504	1.10294	1.1023	1.1074	1.10959	1.11178	1.12255	1.12753	1.13245	1.13447	1.13643	1.14121	1.14596	1.14782	1.15248	1.15427	1.15891	1.16063	1.16804	1.16971	1.17135	1.17865	1.18019	1.18462	1.1833	1.19055	1.19496	1.1937	1.19822	1.19994	1.20177	1.20085	1.20863	1.21073	1.21577	1.22084	1.22311	1.23684	1.24197	1.24709	1.25224	1.25451	1.26246	1.26479
1.1	1.10179	1.10678	1.10889	1.11383	1.11881	1.12381	1.12875	1.13376	1.13873	1.14079	1.14571	1.14772	1.15541	1.15734	1.16208	1.16393	1.1686	1.1704	1.17506	1.17682	1.18145	1.18321	1.18779	1.19233	1.19113	1.19848	1.20289	1.20725	1.21164	1.21032	1.21469	1.21339	1.21788	1.2253	1.22996	1.22906	1.234	1.24472	1.2498	1.25213	1.25446	1.25399	1.25925	1.27008	1.27522	1.27751	1.28538	1.28758	1.28977
1.12585	1.13044	1.13534	1.13731	1.145	1.14701	1.15187	1.15383	1.16156	1.16067	1.16548	1.1703	1.1751	1.177	1.18461	1.18646	1.19116	1.19583	1.19761	1.20225	1.204	1.2086	1.21034	1.21488	1.22223	1.22388	1.22833	1.22988	1.2314	1.2358	1.23739	1.23899	1.24064	1.2509	1.24709	1.24905	1.25398	1.25623	1.26424	1.27508	1.2803	1.28829	1.29061	1.29292	1.29513	1.3001	1.29938	1.30429	1.31204	1.3198
1.15065	1.15517	1.16287	1.16477	1.16669	1.17152	1.17636	1.17828	1.18026	1.18509	1.19276	1.19469	1.20233	1.2042	1.2089	1.21073	1.21253	1.21717	1.22179	1.22355	1.22815	1.2299	1.23449	1.23905	1.24075	1.24529	1.24697	1.25144	1.25591	1.25759	1.26214	1.26389	1.26852	1.27041	1.27803	1.27722	1.29066	1.29568	1.30074	1.30297	1.30236	1.30737	1.30957	1.31462	1.32528	1.33025	1.33237	1.3373	1.33659	1.34435
1.1752	1.17972	1.1874	1.18928	1.19692	1.19887	1.20081	1.20271	1.20752	1.21229	1.2199	1.22178	1.2265	1.22836	1.22736	1.23207	1.23961	1.24432	1.24335	1.25091	1.25278	1.26031	1.26216	1.2668	1.26858	1.27317	1.27772	1.27938	1.27818	1.28549	1.28716	1.29449	1.29904	1.29801	1.29987	1.30748	1.30954	1.31453	1.32525	1.33034	1.32977	1.33199	1.33705	1.34776	1.35275	1.35772	1.35983	1.35909	1.36402	1.36611
1.20537	1.20986	1.21179	1.21651	1.2184	1.22319	1.22798	1.22989	1.2347	1.24236	1.24434	1.24917	1.25115	1.2588	1.25795	1.26276	1.26755	1.26951	1.27426	1.28465	1.28366	1.2883	1.2929	1.2946	1.29909	1.30071	1.30513	1.30668	1.30821	1.3098	1.31427	1.3188	1.31773	1.32244	1.32723	1.32643	1.33988	1.33644	1.34153	1.34947	1.35738	1.36242	1.36462	1.37245	1.37173	1.37664	1.37869	1.38357	1.38847	1.39337
1.23265	1.23432	1.2392	1.24399	1.24879	1.24513	1.25851	1.26052	1.26545	1.27319	1.27242	1.28012	1.27929	1.28691	1.28882	1.29071	1.29256	1.30004	1.30183	1.30644	1.311	1.31554	1.31725	1.31892	1.32621	1.32501	1.32664	1.33108	1.33268	1.33718	1.34173	1.34351	1.34537	1.35863	1.36066	1.35427	1.36772	1.36709	1.37494	1.37997	1.38213	1.38425	1.38918	1.3941	1.40182	1.4039	1.40595	1.41084	1.41857	1.42345
1.2554	1.26276	1.27041	1.27235	1.2743	1.27911	1.28675	1.28867	1.29348	1.29542	1.30016	1.30205	1.30393	1.30864	1.31334	1.32086	1.32271	1.32454	1.32918	1.33664	1.33839	1.34011	1.34466	1.34353	1.35083	1.35532	1.35699	1.35864	1.36594	1.37046	1.37502	1.3768	1.37864	1.38624	1.39107	1.39312	1.4009	1.40024	1.39961	1.41312	1.40963	1.41459	1.41952	1.42724	1.42645	1.4313	1.43329	1.44377	1.44578	1.44775
1.28901	1.28778	1.29538	1.29444	1.302	1.30676	1.30869	1.31624	1.31817	1.32293	1.32484	1.32958	1.33431	1.33905	1.34376	1.34281	1.35031	1.35212	1.35672	1.35848	1.363	1.36749	1.37198	1.36797	1.37524	1.37969	1.38415	1.38861	1.3874	1.38908	1.39082	1.39546	1.39736	1.40505	1.4128	1.42063	1.4172	1.42507	1.42729	1.43232	1.44011	1.45066	1.44421	1.45465	1.45376	1.45851	1.46039	1.46513	1.46991	1.47466
1.31404	1.31559	1.32314	1.32501	1.32973	1.33731	1.34204	1.3411	1.34866	1.35055	1.35243	1.3543	1.35899	1.36085	1.36551	1.37297	1.37758	1.37931	1.37818	1.38551	1.38713	1.3859	1.39603	1.40052	1.40218	1.40388	1.40845	1.41303	1.41478	1.41659	1.42125	1.42313	1.4251	1.43566	1.43497	1.44846	1.45351	1.45006	1.4607	1.46001	1.46771	1.47253	1.47729	1.47637	1.47824	1.48295	1.48765	1.49238	1.49715	1.49909
1.34201	1.34353	1.34813	1.34994	1.35458	1.36208	1.36391	1.3657	1.37032	1.37494	1.37955	1.38418	1.38598	1.39063	1.39245	1.39992	1.39891	1.40354	1.40814	1.40989	1.42008	1.41612	1.42632	1.42241	1.42413	1.42873	1.43055	1.43804	1.44552	1.45021	1.44643	1.45399	1.45596	1.46084	1.47142	1.46792	1.47291	1.47505	1.48564	1.49053	1.49536	1.49731	1.49921	1.5011	1.5058	1.51332	1.51521	1.51711	1.52188	1.52663
1.36649	1.37077	1.3725	1.37993	1.38454	1.38635	1.38815	1.38992	1.39454	1.39637	1.40388	1.40576	1.41332	1.41808	1.41999	1.42471	1.4266	1.4341	1.43594	1.44057	1.4395	1.44126	1.44305	1.45615	1.45513	1.45415	1.46168	1.46357	1.47674	1.47579	1.47766	1.48236	1.48427	1.48625	1.49111	1.49319	1.50093	1.50867	1.51076	1.51281	1.51481	1.52521	1.52712	1.53182	1.5365	1.54115	1.54017	1.54201	1.54667	1.55134
1.3968	1.39549	1.4001	1.40755	1.40936	1.41402	1.41584	1.42047	1.42797	1.42701	1.42893	1.43371	1.43851	1.44335	1.44816	1.45295	1.45773	1.45964	1.46434	1.47184	1.47081	1.47541	1.48003	1.48181	1.48076	1.48542	1.49574	1.49479	1.49666	1.50418	1.50888	1.51359	1.5099	1.51471	1.51957	1.52727	1.53495	1.53699	1.54177	1.54088	1.54555	1.55017	1.55196	1.55656	1.55837	1.56301	1.56768	1.56675	1.57711	1.57903
1.42512	1.42947	1.43128	1.43592	1.44057	1.44242	1.44427	1.44893	1.45081	1.45555	1.46316	1.46514	1.46714	1.47481	1.47959	1.48152	1.48624	1.49091	1.49555	1.4945	1.49907	1.50082	1.50543	1.51286	1.50905	1.51375	1.52131	1.52607	1.52802	1.53557	1.5403	1.53938	1.54686	1.54874	1.55065	1.55538	1.5573	1.56203	1.56958	1.57148	1.5762	1.57526	1.57993	1.58461	1.58647	1.59393	1.59577	1.60042	1.60226	1.60972
1.45409	1.45851	1.46316	1.46498	1.47246	1.47429	1.4761	1.48072	1.48255	1.4872	1.48908	1.49379	1.50133	1.50325	1.50513	1.50982	1.51167	1.51631	1.52376	1.52275	1.52735	1.53195	1.53658	1.5412	1.54303	1.5449	1.55241	1.55994	1.55622	1.55813	1.56006	1.56763	1.57239	1.57437	1.58199	1.58679	1.59154	1.59345	1.59531	1.59993	1.60735	1.61193	1.60809	1.61271	1.61734	1.61919	1.62668	1.63139	1.63051	1.63524
1.48576	1.4873	1.49191	1.49649	1.49826	1.50568	1.51026	1.50636	1.51095	1.51556	1.52022	1.52208	1.52395	1.53147	1.5305	1.53794	1.54254	1.54429	1.54602	1.55337	1.55793	1.55408	1.55874	1.55782	1.56822	1.57588	1.57513	1.58567	1.59054	1.58975	1.59735	1.59928	1.60676	1.60583	1.60487	1.60952	1.61697	1.6216	1.62623	1.63367	1.63271	1.63455	1.6364	1.64388	1.64854	1.65321	1.6551	1.65699	1.65886	1.6663
1.51416	1.51851	1.52028	1.52203	1.52942	1.52836	1.5329	1.53741	1.54193	1.54363	1.54819	1.55276	1.55454	1.55355	1.56379	1.56279	1.56743	1.57488	1.5739	1.57576	1.58045	1.5936	1.59274	1.6003	1.60227	1.60429	1.60631	1.60835	1.61318	1.6208	1.6228	1.63038	1.6267	1.63985	1.64453	1.64637	1.65097	1.64995	1.64891	1.65346	1.65523	1.66814	1.66993	1.66618	1.67633	1.67258	1.67718	1.68453	1.68634	1.69369
1.53922	1.54069	1.54805	1.5526	1.55153	1.55889	1.55781	1.56515	1.56969	1.56864	1.57608	1.5779	1.57974	1.59003	1.58903	1.59082	1.59821	1.59996	1.5961	1.60352	1.60816	1.61286	1.61483	1.61685	1.62453	1.62666	1.63721	1.63654	1.64423	1.64626	1.65104	1.65574	1.65481	1.66222	1.6668	1.6741	1.67859	1.67749	1.67915	1.68638	1.68531	1.69258	1.69712	1.70172	1.70358	1.69994	1.71016	1.71486	1.71956	1.71873
1.56704	1.57137	1.57876	1.58052	1.5851	1.58685	1.58856	1.59025	1.59753	1.60201	1.60091	1.60263	1.60718	1.61459	1.61639	1.62101	1.62284	1.63308	1.62932	1.63122	1.63876	1.64353	1.64554	1.65317	1.65245	1.65734	1.66778	1.66429	1.67465	1.67938	1.67851	1.68312	1.69045	1.68668	1.69671	1.69011	1.69734	1.70456	1.70627	1.71353	1.70978	1.71435	1.71898	1.72916	1.73109	1.72751	1.74048	1.74243	1.7361	1.75179
1.59447	1.5987	1.60043	1.60778	1.60672	1.61407	1.61298	1.61749	1.61919	1.62372	1.62829	1.63288	1.63187	1.6393	1.64393	1.64853	1.64754	1.65771	1.65394	1.65858	1.66326	1.66799	1.66998	1.67479	1.68241	1.68728	1.68938	1.69423	1.7018	1.70655	1.70849	1.70759	1.71493	1.71948	1.71846	1.72294	1.72739	1.72908	1.73077	1.73525	1.73977	1.74158	1.74071	1.7509	1.74736	1.75761	1.76235	1.76709	1.77455	1.77647
1.62184	1.62895	1.62789	1.62963	1.63702	1.63877	1.64329	1.64777	1.64945	1.64831	1.65559	1.66008	1.66457	1.6691	1.6681	1.67544	1.67446	1.67905	1.68643	1.68555	1.69026	1.69503	1.69706	1.69914	1.70403	1.70617	1.71658	1.72421	1.7235	1.731	1.73294	1.73479	1.7366	1.74115	1.74841	1.75291	1.7519	1.75913	1.75813	1.7599	1.7672	1.76904	1.77642	1.78383	1.78574	1.78764	1.79228	1.7969	1.79601	1.79785
1.64316	1.6446	1.64909	1.65081	1.65535	1.66543	1.66155	1.66601	1.67324	1.66934	1.67384	1.68116	1.68293	1.68752	1.6949	1.69951	1.70414	1.70325	1.7079	1.71261	1.72014	1.72218	1.72424	1.73187	1.73401	1.74168	1.74382	1.74871	1.74805	1.75557	1.76303	1.76491	1.76948	1.77127	1.773	1.7802	1.77911	1.78351	1.78515	1.78683	1.79405	1.79307	1.80043	1.80508	1.80703	1.81173	1.81645	1.82389	1.82307	1.8277
1.66964	1.67115	1.68124	1.683	1.68479	1.68933	1.68831	1.6928	1.70283	1.69901	1.70906	1.70532	1.71265	1.71449	1.71912	1.72375	1.72841	1.73034	1.7323	1.73708	1.74192	1.74679	1.75717	1.75659	1.76151	1.76916	1.76854	1.77612	1.77813	1.78281	1.78467	1.78643	1.79091	1.79261	1.79979	1.79871	1.80313	1.81031	1.82024	1.81922	1.81824	1.82279	1.8274	1.82654	1.83392	1.84129	1.84316	1.84503	1.85235	1.85417
1.69657	1.69809	1.70815	1.70441	1.71175	1.7163	1.71807	1.72535	1.72435	1.73161	1.73065	1.74075	1.74259	1.74173	1.74641	1.75107	1.75576	1.76322	1.76245	1.76447	1.77203	1.77961	1.78169	1.7893	1.79415	1.79072	1.79829	1.80032	1.80505	1.80971	1.81705	1.81879	1.82049	1.81941	1.82651	1.8336	1.82971	1.8368	1.83843	1.84558	1.83906	1.84084	1.85365	1.85829	1.86026	1.8677	1.86969	1.87713	1.87637	1.88643
1.72697	1.73135	1.73314	1.73494	1.74229	1.74133	1.74588	1.74763	1.75214	1.75936	1.75837	1.76564	1.76467	1.772	1.77386	1.77572	1.78035	1.78503	1.78697	1.79447	1.80202	1.80407	1.80338	1.8137	1.81575	1.81777	1.8225	1.82719	1.82906	1.83086	1.83533	1.83695	1.84678	1.84837	1.8472	1.85156	1.8532	1.85765	1.86213	1.86393	1.87125	1.8759	1.8779	1.88262	1.88734	1.88931	1.89941	1.90133	1.90319	1.90773
1.75709	1.7558	1.76031	1.7621	1.76666	1.77118	1.7757	1.77468	1.78191	1.78364	1.7909	1.78994	1.79451	1.8019	1.80107	1.80848	1.81041	1.81506	1.82245	1.82161	1.82627	1.82817	1.83281	1.83746	1.84484	1.84398	1.84585	1.85045	1.85231	1.85962	1.86415	1.86588	1.86763	1.86937	1.87381	1.87553	1.88544	1.8845	1.88626	1.8935	1.89259	1.89986	1.90721	1.91183	1.91645	1.91561	1.91749	1.91934	1.92664	1.93391
[truncated: 211 more columns]

## Sheet: Figure 2b
V_G (V)
linspace(-0.28,1.28,261)
V_B (V)
linspace(0.75,1.02,91)
n_h (10^12 cm^-2)
0.676757	0.674422	0.665441	0.659134	0.653171	0.647155	0.63775	0.634657	0.62549	0.61898	0.615942	0.606821	0.600404	0.594441	0.588409	0.582071	0.576141	0.570135	0.563834	0.557908	0.551882	0.545511	0.539478	0.530285	0.523787	0.520763	0.514356	0.504888	0.498875	0.492495	0.486343	0.480393	0.474048	0.467997	0.458954	0.455746	0.44966	0.443686	0.437361	0.431286	0.425415	0.422179	0.41283	0.406771	0.40032	0.390856	0.384688	0.381069	0.371351	0.36495
0.679178	0.676777	0.670943	0.664736	0.655665	0.655643	0.646378	0.637199	0.631085	0.624698	0.618502	0.609439	0.606138	0.60002	0.594025	0.587746	0.581692	0.57574	0.566499	0.563488	0.557536	0.551191	0.54211	0.535985	0.5325	0.523357	0.517113	0.510634	0.504581	0.498348	0.492084	0.486127	0.479948	0.470729	0.470855	0.461667	0.455482	0.449492	0.443321	0.437126	0.431222	0.42511	0.418785	0.412695	0.406416	0.400012	0.393849	0.384212	0.377554	0.374259
0.685663	0.679954	0.673916	0.670799	0.664689	0.655624	0.649415	0.646234	0.637043	0.630795	0.624593	0.618454	0.612263	0.606121	0.600043	0.59086	0.587778	0.58174	0.575615	0.572565	0.563551	0.557337	0.551194	0.545052	0.538686	0.532457	0.523216	0.519869	0.510696	0.504524	0.498327	0.495297	0.486167	0.480049	0.473986	0.470944	0.461755	0.455666	0.449535	0.443384	0.437354	0.434339	0.428129	0.418897	0.409593	0.406358	0.400125	0.393711	0.384089	0.380724
0.694456	0.688896	0.682835	0.676697	0.670629	0.661551	0.658328	0.652205	0.643027	0.639765	0.630628	0.624467	0.618277	0.612169	0.60605	0.599867	0.590793	0.587713	0.581602	0.572573	0.566519	0.563368	0.557278	0.5511	0.544808	0.53561	0.529348	0.526066	0.516911	0.510705	0.504552	0.498508	0.492371	0.486289	0.480242	0.474116	0.468005	0.461926	0.452696	0.449629	0.443606	0.437488	0.434406	0.428298	0.419009	0.412769	0.418847	0.406326	0.399916	0.390397
0.69728	0.691666	0.685682	0.67956	0.673481	0.670402	0.66124	0.655119	0.648976	0.642755	0.636608	0.630486	0.627313	0.618185	0.615092	0.608914	0.602822	0.593738	0.587625	0.581595	0.575554	0.569405	0.563319	0.557181	0.550909	0.544727	0.538508	0.526216	0.52309	0.516919	0.510747	0.504704	0.498595	0.492491	0.483419	0.477316	0.474226	0.468151	0.46201	0.455853	0.449802	0.443691	0.437517	0.428333	0.422128	0.415865	0.409674	0.406413	0.400037	0.390553
0.703367	0.69766	0.691607	0.685511	0.679412	0.673316	0.670152	0.66105	0.654894	0.648727	0.64258	0.633455	0.630328	0.624194	0.61808	0.611945	0.605833	0.599743	0.59367	0.587616	0.581571	0.575475	0.566368	0.560245	0.554042	0.550851	0.541655	0.53543	0.529273	0.523125	0.516983	0.510902	0.504811	0.498729	0.492662	0.486586	0.477439	0.474375	0.468248	0.462108	0.456003	0.449888	0.44375	0.437603	0.431446	0.42831	0.415983	0.409688	0.406453	0.400077
0.715177	0.706559	0.697507	0.69141	0.688343	0.682236	0.676085	0.667008	0.660862	0.654715	0.645617	0.645468	0.639359	0.63026	0.624132	0.618005	0.608912	0.602805	0.596736	0.593711	0.584635	0.581574	0.572492	0.56937	0.563196	0.554042	0.547853	0.541655	0.535519	0.532376	0.523239	0.517166	0.511067	0.504983	0.501936	0.495853	0.486728	0.483662	0.474498	0.465305	0.462259	0.459187	0.456115	0.44691	0.437678	0.431499	0.425315	0.419041	0.412785	0.406466
0.717963	0.715297	0.703329	0.700239	0.69418	0.688098	0.678956	0.672871	0.666754	0.660617	0.654512	0.648422	0.642314	0.63622	0.627127	0.621007	0.614919	0.611853	0.605779	0.596726	0.593692	0.587625	0.581555	0.575467	0.56631	0.563177	0.554034	0.547854	0.544711	0.535596	0.529453	0.523364	0.517284	0.511173	0.51112	0.502043	0.498945	0.4868	0.480706	0.474564	0.471505	0.46234	0.459247	0.450047	0.44696	0.440769	0.434601	0.425314	0.422136	0.412798
0.720915	0.715164	0.709133	0.703095	0.700021	0.690944	0.684835	0.678749	0.672631	0.666545	0.660438	0.654358	0.648302	0.642205	0.636125	0.627065	0.623974	0.617902	0.611875	0.605805	0.599752	0.593721	0.587634	0.58155	0.575452	0.569314	0.563185	0.557058	0.547909	0.541803	0.535685	0.529563	0.526501	0.517388	0.514273	0.508208	0.499074	0.492939	0.48988	0.480725	0.477621	0.468475	0.462338	0.459228	0.450043	0.443871	0.437682	0.431501	0.428362	0.419043
0.726578	0.720959	0.717895	0.708883	0.705856	0.699784	0.690688	0.68464	0.681523	0.672438	0.666374	0.660296	0.65425	0.645223	0.642142	0.636101	0.630068	0.62099	0.614961	0.611933	0.605853	0.599812	0.593746	0.587647	0.578555	0.57547	0.566335	0.560241	0.557132	0.551013	0.544911	0.538804	0.529695	0.526607	0.520474	0.511346	0.508242	0.502112	0.492981	0.486867	0.480739	0.474617	0.47155	0.465406	0.456203	0.450051	0.443876	0.437689	0.434578	0.428365
0.732172	0.729552	0.723615	0.71462	0.708627	0.702605	0.699515	0.693487	0.68443	0.678341	0.669297	0.666251	0.663179	0.654177	0.645177	0.642128	0.636114	0.630107	0.624066	0.618039	0.611993	0.605915	0.599844	0.590757	0.584651	0.581584	0.575493	0.569383	0.563294	0.554207	0.551079	0.544981	0.538887	0.53275	0.52663	0.520522	0.514356	0.508233	0.496089	0.492975	0.489892	0.480768	0.474623	0.468496	0.462371	0.4562	0.450045	0.443886	0.440759	0.431519
0.738075	0.732363	0.726401	0.720429	0.714429	0.7114	0.702374	0.696348	0.687299	0.684258	0.678198	0.672179	0.663181	0.660143	0.654156	0.648176	0.642163	0.633184	0.630189	0.624142	0.618109	0.615056	0.605941	0.599861	0.590759	0.587662	0.581593	0.575513	0.569406	0.56335	0.557249	0.551117	0.545036	0.53891	0.532749	0.529662	0.517487	0.511328	0.505225	0.499105	0.495998	0.486892	0.48077	0.474633	0.46853	0.462385	0.456226	0.453151	0.443926	0.437744
0.743758	0.741132	0.732169	0.726199	0.717255	0.717203	0.71118	0.702213	0.696172	0.687147	0.68413	0.681098	0.675089	0.666114	0.663101	0.654159	0.648202	0.642216	0.636243	0.63024	0.624179	0.618131	0.612048	0.605927	0.599833	0.593739	0.590645	0.581572	0.572484	0.569407	0.563334	0.557236	0.551114	0.545009	0.535869	0.53273	0.523587	0.520466	0.511308	0.508221	0.4991	0.492994	0.48689	0.483824	0.474669	0.471593	0.462417	0.456273	0.45012	0.447027
0.749293	0.74379	0.737901	0.731938	0.72599	0.720023	0.716987	0.708044	0.699056	0.696024	0.690026	0.684032	0.678016	0.672044	0.666081	0.66011	0.654173	0.648232	0.642242	0.636261	0.630241	0.624164	0.618094	0.611998	0.602859	0.599771	0.593683	0.587587	0.581525	0.575469	0.566365	0.560292	0.554198	0.548058	0.541935	0.538807	0.52964	0.52353	0.517406	0.514302	0.505205	0.502144	0.493013	0.48693	0.480833	0.474706	0.471649	0.462482	0.456326	0.450183
0.7521	0.752479	0.743644	0.737729	0.731767	0.725814	0.719829	0.710883	0.707887	0.704887	0.6959	0.689926	0.683941	0.680942	0.671993	0.666054	0.657109	0.65715	0.648215	0.642209	0.639208	0.630179	0.624084	0.621009	0.611906	0.605773	0.59668	0.593617	0.587524	0.581488	0.575428	0.569324	0.563246	0.55414	0.550984	0.541868	0.535731	0.529591	0.523474	0.517392	0.511287	0.505214	0.499136	0.493047	0.489987	0.480873	0.474766	0.47171	0.462537	0.456394
0.760758	0.752303	0.749385	0.746447	0.737554	0.731596	0.725627	0.716715	0.71371	0.704754	0.701772	0.695793	0.689831	0.683863	0.677886	0.671955	0.666018	0.660061	0.654124	0.648152	0.642135	0.636124	0.630073	0.623973	0.617896	0.611796	0.605675	0.599607	0.593534	0.587467	0.581428	0.575357	0.566253	0.560176	0.554066	0.550926	0.544809	0.538708	0.529572	0.523504	0.520446	0.514357	0.508289	0.499207	0.496129	0.48703	0.483989	0.477886	0.468731	0.46262
0.763333	0.760911	0.755086	0.749186	0.743279	0.734384	0.731385	0.725471	0.719517	0.713538	0.707593	0.701647	0.695679	0.689736	0.683788	0.677826	0.671897	0.665964	0.65999	0.654039	0.645073	0.642038	0.636018	0.629969	0.623876	0.617797	0.608698	0.605594	0.599523	0.593473	0.584396	0.581359	0.575302	0.569209	0.563131	0.557039	0.550913	0.544825	0.538732	0.532649	0.523578	0.520526	0.511419	0.505349	0.499272	0.493191	0.487123	0.481044	0.474934	0.471878
0.77196	0.766559	0.760771	0.754903	0.748995	0.743089	0.737144	0.731231	0.725293	0.719334	0.713382	0.704475	0.701528	0.695582	0.689659	0.683723	0.677764	0.674832	0.665888	0.659908	0.653955	0.647971	0.641938	0.635924	0.626872	0.620774	0.614704	0.608619	0.602511	0.596462	0.593423	0.587346	0.581318	0.572252	0.56617	0.560114	0.557044	0.550944	0.541871	0.535817	0.532739	0.523665	0.520611	0.511504	0.505414	0.502378	0.493283	0.487205	0.484171	0.475036
0.777555	0.772185	0.769361	0.760556	0.751709	0.745807	0.739889	0.736971	0.731039	0.725102	0.716199	0.710276	0.704371	0.701449	0.695524	0.686608	0.683671	0.674724	0.668784	0.662829	0.656853	0.653881	0.644898	0.638874	0.632864	0.62981	0.623721	0.614652	0.611572	0.60548	0.596436	0.590372	0.587335	0.578297	0.575269	0.566203	0.56317	0.557119	0.548044	0.541994	0.535942	0.532858	0.523775	0.520721	0.511601	0.505529	0.499481	0.4934	0.487333	0.481276
0.780051	0.77474	0.768991	0.766152	0.760315	0.751477	0.745581	0.73973	0.736801	0.727901	0.722	0.719082	0.713185	0.704324	0.698428	0.695496	0.686583	0.683643	0.677666	0.668739	0.662788	0.659803	0.653852	0.647877	0.641866	0.635859	0.629804	0.620714	0.614651	0.608561	0.605493	0.599436	0.593411	0.587371	0.581366	0.575354	0.569318	0.563288	0.55726	0.551196	0.545137	0.539081	0.52999	0.523915	0.520853	0.51477	0.505691	0.499632	0.49658	0.4875
0.785556	0.780255	0.774549	0.768787	0.76595	0.760122	0.754259	0.748429	0.742575	0.733714	0.727823	0.721953	0.716077	0.710205	0.707331	0.70143	0.695507	0.689586	0.680624	0.677649	0.668721	0.662775	0.659793	0.653856	0.644897	0.641876	0.632866	0.629821	0.623743	0.614659	0.611615	0.605528	0.596506	0.593499	0.587487	0.581498	0.575498	0.566461	0.563445	0.557405	0.551326	0.545264	0.536196	0.530118	0.527059	0.521002	0.511926	0.508889	0.502844	0.496804
0.791153	0.78584	0.780137	0.777376	0.765672	0.765809	0.759991	0.754191	0.745401	0.739558	0.733703	0.727838	0.724965	0.71912	0.71326	0.707384	0.698487	0.692547	0.689597	0.683644	0.674688	0.674742	0.665818	0.665848	0.656938	0.647995	0.644975	0.63897	0.650845	0.623804	0.614743	0.608644	0.602588	0.596583	0.590583	0.587601	0.578624	0.572633	0.566619	0.563608	0.557554	0.551492	0.545429	0.539386	0.533328	0.524266	0.521241	0.515187	0.509135	0.503121
0.796808	0.791497	0.785777	0.783034	0.777296	0.76856	0.762772	0.757018	0.754191	0.748378	0.742573	0.736743	0.730905	0.725089	0.719249	0.710379	0.707474	0.70154	0.692572	0.686626	0.683657	0.6747	0.668779	0.662841	0.659882	0.653952	0.647961	0.641954	0.635948	0.626855	0.620822	0.614774	0.611755	0.605766	0.599793	0.593812	0.587845	0.581871	0.575864	0.566826	0.563774	0.55473	0.55165	0.545603	0.536573	0.530507	0.527475	0.521455	0.515396	0.509378
0.802499	0.797195	0.791489	0.785783	0.780053	0.774317	0.771521	0.762828	0.757088	0.751317	0.745538	0.742716	0.733932	0.731074	0.725254	0.719372	0.713462	0.707546	0.701579	0.695622	0.689671	0.683699	0.67775	0.671819	0.665877	0.659936	0.650988	0.644999	0.638993	0.635955	0.626961	0.623936	0.617956	0.612007	0.606023	0.600052	0.594102	0.588111	0.582109	0.576104	0.567017	0.563975	0.557919	0.551847	0.542802	0.539759	0.5337	0.527665	0.521636	0.515607
0.808271	0.802972	0.797294	0.791604	0.78885	0.783127	0.774423	0.768716	0.765974	0.757288	0.751535	0.748732	0.742946	0.734158	0.731291	0.72839	0.716508	0.713537	0.707578	0.701623	0.695654	0.689694	0.683744	0.677781	0.668873	0.662945	0.656965	0.65102	0.648037	0.642021	0.636108	0.630138	0.624168	0.618279	0.612323	0.603326	0.597396	0.594444	0.58842	0.582433	0.579394	0.573327	0.564244	0.558208	0.552146	0.546076	0.540045	0.533981	0.527905	0.521908
0.8141	0.808827	0.806138	0.797477	0.791773	0.78606	0.780335	0.777626	0.768975	0.766261	0.760548	0.754806	0.746054	0.740249	0.73738	0.731471	0.72553	0.716572	0.713542	0.704614	0.698646	0.69266	0.689765	0.683823	0.68089	0.672034	0.666081	0.660121	0.657207	0.648245	0.64234	0.639464	0.630574	0.624713	0.618814	0.612881	0.606947	0.601015	0.595045	0.592063	0.58301	0.577039	0.574005	0.567972	0.559054	0.553058	0.550055	0.544163	0.538179	0.529212
0.822855	0.814714	0.8091	0.80341	0.800678	0.794973	0.786284	0.780625	0.777942	0.769325	0.766613	0.76092	0.755163	0.749365	0.743553	0.740604	0.731642	0.722686	0.716629	0.710636	0.710656	0.698697	0.695776	0.689891	0.683995	0.678137	0.675266	0.666377	0.66051	0.654668	0.6489	0.643111	0.63733	0.63461	0.628738	0.622845	0.617035	0.611132	0.605231	0.599431	0.593527	0.587639	0.581889	0.573047	0.57032	0.567797	0.562223	0.556713	0.551521	0.546312
0.828948	0.820821	0.818171	0.812514	0.803835	0.801079	0.795373	0.789719	0.784077	0.778455	0.772811	0.764179	0.761452	0.758672	0.749915	0.74702	0.738101	0.735084	0.726112	0.720161	0.714193	0.708256	0.702375	0.696466	0.693649	0.684892	0.682047	0.673302	0.670657	0.664926	0.659289	0.653801	0.648158	0.642536	0.640043	0.634432	0.628898	0.623641	0.621403	0.616118	0.611147	0.60615	0.60394	0.595857	0.593913	0.588729	0.583622	0.581526	0.576494	0.571504
0.83268	0.827595	0.821973	0.816341	0.810641	0.804895	0.799186	0.793531	0.787863	0.782227	0.77658	0.770922	0.768216	0.76252	0.756813	0.751027	0.748188	0.739461	0.736588	0.730848	0.728113	0.722336	0.713681	0.70806	0.702323	0.69677	0.694371	0.685959	0.683708	0.681683	0.673533	0.671566	0.669909	0.664799	0.659734	0.654735	0.652717	0.644796	0.645903	0.641015	0.636109	0.63126	0.626434	0.624619	0.622827	0.615064	0.61339	0.61171	0.607091	0.605516
0.843207	0.841245	0.835784	0.82731	0.821669	0.813017	0.807331	0.807612	0.798979	0.793341	0.787669	0.784972	0.779352	0.773695	0.768085	0.765481	0.756968	0.751576	0.752305	0.744148	0.738978	0.734004	0.73183	0.729621	0.72454	0.716517	0.714486	0.712571	0.710642	0.702778	0.700914	0.6961	0.694314	0.68956	0.681871	0.683191	0.678549	0.676999	0.672486	0.670999	0.666567	0.665147	0.66077	0.656443	0.658047	0.653697	0.649396	0.64806	0.646753	0.642484
0.85533	0.850688	0.848382	0.84597	0.837559	0.831978	0.826411	0.820853	0.815234	0.812559	0.80691	0.801274	0.795694	0.796112	0.787692	0.779376	0.771203	0.772055	0.764121	0.762159	0.757259	0.755376	0.750558	0.74874	0.744018	0.739382	0.737781	0.733279	0.731809	0.727426	0.726065	0.724748	0.717527	0.719288	0.715166	0.714076	0.710036	0.709019	0.705032	0.704043	0.703059	0.699059	0.701036	0.697011	0.692945	0.691867	0.690768	0.689633	0.685476	0.684313
0.872123	0.867613	0.859654	0.857376	0.857883	0.855404	0.847087	0.841667	0.833256	0.833682	0.825274	0.816885	0.814498	0.809241	0.807086	0.802106	0.797244	0.792483	0.790841	0.786289	0.787737	0.783337	0.781911	0.77456	0.773224	0.768999	0.76783	0.766704	0.765628	0.75868	0.760714	0.75686	0.756037	0.752306	0.751594	0.7539	0.75028	0.7496	0.7489	0.748172	0.750403	0.740725	0.742884	0.739072	0.735209	0.737251	0.739227	0.735212	0.73114	0.727045
0.889934	0.885584	0.880807	0.878781	0.870787	0.86851	0.866212	0.85808	0.855701	0.850408	0.845126	0.836959	0.834791	0.826868	0.827968	0.826271	0.821779	0.820376	0.81613	0.811964	0.813822	0.809842	0.808819	0.804824	0.800931	0.803043	0.802283	0.804516	0.797876	0.797225	0.796639	0.793126	0.792613	0.792122	0.791649	0.794179	0.796683	0.790228	0.786703	0.783134	0.782513	0.781862	0.784143	0.780439	0.776695	0.77884	0.777942	0.774022	0.770042	0.768997
0.916005	0.908862	0.907161	0.902288	0.897284	0.892162	0.889957	0.884813	0.87957	0.877275	0.869259	0.864296	0.862433	0.860768	0.859334	0.855192	0.851212	0.853206	0.849428	0.845731	0.842124	0.847377	0.843858	0.840322	0.839784	0.83637	0.838883	0.832566	0.835103	0.837649	0.834343	0.833984	0.833626	0.830309	0.832885	0.832535	0.829184	0.828717	0.828202	0.824705	0.827071	0.82644	0.825746	0.822033	0.818262	0.820331	0.813445	0.815374	0.81133	0.810219
0.941948	0.937867	0.936323	0.931648	0.935553	0.924808	0.919876	0.914949	0.909915	0.907885	0.906017	0.898425	0.896916	0.892672	0.888661	0.890714	0.88705	0.889365	0.885885	0.885424	0.882129	0.881811	0.893225	0.881165	0.880871	0.880615	0.880373	0.883017	0.879798	0.876559	0.879149	0.875883	0.875516	0.878041	0.874734	0.877284	0.873962	0.873511	0.873016	0.875414	0.866111	0.868411	0.864803	0.86694	0.871918	0.862232	0.861191	0.857172	0.858917	0.854796
0.974431	0.967857	0.969492	0.9652	0.960741	0.95332	0.954587	0.950069	0.945445	0.943811	0.942311	0.938035	0.936854	0.930001	0.929174	0.931437	0.936707	0.93335	0.927143	0.923919	0.920772	0.920598	0.935009	0.926082	0.920054	0.922829	0.922661	0.928279	0.925069	0.921794	0.92432	0.920927	0.920432	0.916974	0.913527	0.915997	0.918447	0.92085	0.911504	0.910936	0.910311	0.909618	0.908825	0.910884	0.912853	0.905932	0.898917	0.897732	0.890649	0.895299
1.01046	1.00683	1.0028	0.995811	0.991638	0.987479	0.98914	0.985074	0.983776	0.985465	0.978606	0.974745	0.976806	0.973232	0.972696	0.969409	0.969096	0.965968	0.971556	0.968517	0.968386	0.968269	0.971017	0.967991	0.967853	0.964824	0.967531	0.967264	0.9669	0.966422	0.971633	0.965205	0.964499	0.960863	0.95436	0.953709	0.955981	0.958233	0.948878	0.954024	0.953322	0.946752	0.945885	0.947841	0.941009	0.939931	0.938812	0.937654	0.930659	0.9295
1.04001	1.04217	1.03539	1.03147	1.0275	1.02935	1.03125	1.02452	1.02058	1.01674	1.02747	1.01805	1.01745	1.01408	1.01371	1.01923	1.01324	1.01309	1.01587	1.00997	1.00986	1.01554	1.01251	1.00945	1.00637	1.01483	1.01455	1.01128	1.01079	1.00439	1.00369	1.00001	1.00206	0.995403	0.994571	0.996683	1.00171	0.995169	0.991503	0.987849	0.987046	0.994846	0.988105	0.987078	0.980232	0.979115	0.975089	0.973925	0.978535	0.974488
1.07775	1.07418	1.07907	1.06946	1.0656	1.07045	1.06667	1.06006	1.06201	1.06118	1.05467	1.04829	1.04782	1.05903	1.05011	1.05285	1.04986	1.04692	1.04979	1.05265	1.05548	1.04963	1.04951	1.04648	1.05209	1.05188	1.04581	1.04542	1.04492	1.04718	1.04067	1.04275	1.04188	1.04095	1.03716	1.03629	1.03255	1.02881	1.03083	1.02707	1.03487	1.02236	1.02133	1.02026	1.02203	1.01508	1.01968	1.01268	1.01147	1.00449
1.11422	1.10787	1.10427	1.1035	1.09697	1.09627	1.09277	1.09515	1.09464	1.09133	1.08521	1.09363	1.08477	1.09333	1.08748	1.08747	1.09327	1.0962	1.09917	1.09634	1.09059	1.09346	1.09627	1.09324	1.09303	1.09565	1.09241	1.08907	1.08853	1.09076	1.09001	1.08339	1.08541	1.07582	1.07782	1.08274	1.0761	1.07809	1.07427	1.07329	1.07227	1.07118	1.06135	1.06015	1.05602	1.05475	1.05346	1.05212	1.04789	1.04367
1.14612	1.14274	1.13927	1.1386	1.13509	1.13452	1.13116	1.1279	1.13329	1.12727	1.12993	1.13264	1.12964	1.13243	1.13525	1.13236	1.12948	1.13236	1.12953	1.12669	1.13243	1.13239	1.13227	1.13208	1.12895	1.12574	1.12533	1.12481	1.12998	1.12639	1.12845	1.12468	1.11797	1.11695	1.11016	1.11489	1.10811	1.10709	1.10607	1.0964	1.10409	1.10309	1.09918	1.10103	1.0913	1.0931	1.0891	1.09083	1.08387	1.07979
1.18114	1.17493	1.17439	1.17378	1.17608	1.1727	1.1694	1.16908	1.1688	1.17147	1.1713	1.17404	1.1653	1.17096	1.16514	1.16223	1.16508	1.1622	1.17085	1.16801	1.16801	1.16796	1.16493	1.16471	1.15863	1.16111	1.16349	1.15717	1.15943	1.16449	1.15509	1.15427	1.15343	1.15829	1.1545	1.15355	1.14395	1.14582	1.14478	1.13798	1.13695	1.13303	1.13772	1.13089	1.13266	1.12864	1.12458	1.12045	1.11916	1.11786
1.21388	1.21634	1.2073	1.20963	1.20915	1.21158	1.21125	1.21101	1.21082	1.20497	1.20488	1.20765	1.20185	1.2075	1.20459	1.20742	1.20169	1.20457	1.20176	1.20468	1.20755	1.2075	1.20447	1.20133	1.19807	1.21188	1.20271	1.19629	1.19844	1.19479	1.19398	1.18739	1.18943	1.19143	1.18481	1.18676	1.18581	1.1848	1.18374	1.17978	1.1787	1.17474	1.17078	1.16391	1.17142	1.16452	1.15757	1.16207	1.16078	1.15373
1.25634	1.25317	1.25562	1.24658	1.24618	1.25156	1.24558	1.24255	1.24244	1.24808	1.25089	1.25082	1.24789	1.24496	1.24489	1.24199	1.24771	1.23915	1.24777	1.24496	1.24495	1.25059	1.25037	1.24145	1.24954	1.24894	1.24536	1.23883	1.23515	1.23427	1.24479	1.22954	1.23141	1.23324	1.22647	1.22251	1.2214	1.22314	1.21633	1.21523	1.21416	1.21026	1.21208	1.20815	1.20993	1.20879	1.20188	1.2092	1.20218	1.19513
1.29541	1.29231	1.29195	1.29156	1.29694	1.28237	1.28504	1.28208	1.28493	1.28494	1.2878	1.28492	1.29061	1.28483	1.28764	1.28188	1.2847	1.2904	1.29036	1.28173	1.28732	1.2871	1.28671	1.28621	1.27984	1.27621	1.28108	1.28016	1.2764	1.26687	1.27166	1.26496	1.26399	1.2687	1.26479	1.26085	1.25976	1.25582	1.25473	1.25365	1.24972	1.24865	1.24471	1.24075	1.24533	1.23839	1.23998	1.23293	1.22584	1.23018
1.32827	1.32806	1.33057	1.32738	1.32991	1.32965	1.32376	1.31795	1.32365	1.3208	1.33219	1.32363	1.32358	1.31781	1.31774	1.32339	1.329	1.32604	1.3202	1.32001	1.31687	1.32218	1.32163	1.32096	1.31736	1.31366	1.30989	1.30608	1.30517	1.30423	1.30617	1.31095	1.29857	1.29473	1.2966	1.29559	1.29171	1.2907	1.29539	1.28863	1.2876	1.28369	1.28549	1.27867	1.28039	1.27345	1.27504	1.26797	1.26945	1.26519
1.36637	1.3747	1.36015	1.36267	1.35952	1.36496	1.36193	1.36182	1.35612	1.35612	1.36466	1.36463	1.35887	1.35595	1.36155	1.35861	1.35848	1.35831	1.36093	1.36063	1.35738	1.35401	1.35617	1.35542	1.34893	1.34522	1.34719	1.34911	1.34255	1.34165	1.34076	1.33983	1.33888	1.34355	1.33397	1.3329	1.32897	1.32788	1.32677	1.31995	1.32171	1.3206	1.32234	1.31263	1.31145	1.31019	1.30891	1.30186	1.30334	1.29625
1.40121	1.401	1.40074	1.40331	1.40302	1.3971	1.39691	1.3968	1.39962	1.39675	1.39671	1.39665	1.39656	1.39643	1.39059	1.39043	1.39871	1.38986	1.38376	1.39181	1.39121	1.3905	1.38682	1.38024	1.38225	1.38423	1.38336	1.37676	1.37588	1.37782	1.37407	1.37885	1.36935	1.36266	1.35881	1.36635	1.36248	1.35859	1.35752	1.35359	1.35537	1.3486	1.3532	1.34355	1.34807	1.34968	1.33418	1.33852	1.33144	1.32718
1.44117	1.44662	1.44635	1.43193	1.43729	1.43985	1.43681	1.43385	1.43381	1.44226	1.43938	1.43082	1.43636	1.43903	1.43599	1.4414	1.43254	1.43204	1.42575	1.43351	1.43547	1.42601	1.4221	1.41817	1.41435	1.4162	1.4209	1.41988	1.41604	1.41214	1.40823	1.40998	1.40604	1.39924	1.39529	1.39704	1.40727	1.38911	1.3908	1.38395	1.37997	1.37885	1.38061	1.37667	1.37554	1.37153	1.37602	1.36907	1.36206	1.36641
1.46475	1.46738	1.46996	1.46684	1.46652	1.46624	1.46884	1.4687	1.46584	1.46863	1.46858	1.46287	1.46276	1.46541	1.47085	1.46496	1.45897	1.46135	1.45514	1.46013	1.45652	1.45564	1.45749	1.45085	1.45278	1.44909	1.44543	1.45303	1.44088	1.43997	1.43905	1.4353	1.44003	1.43342	1.4381	1.43708	1.43036	1.4264	1.42519	1.42111	1.42271	1.41296	1.41741	1.41618	1.4064	1.40226	1.40094	1.40242	1.40102	1.39676
1.51018	1.50432	1.50688	1.5122	1.50901	1.50587	1.50278	1.49978	1.50538	1.5025	1.50244	1.50802	1.50787	1.50485	1.50741	1.51273	1.50098	1.50322	1.50813	1.4988	1.4978	1.50517	1.49263	1.49139	1.47894	1.47782	1.48523	1.4813	1.48022	1.47627	1.47518	1.46847	1.47027	1.46363	1.46824	1.45876	1.46051	1.45941	1.46107	1.45425	1.45871	1.44624	1.44791	1.44391	1.4455	1.44142	1.4373	1.43314	1.43458	1.42751
1.54667	1.54367	1.54336	1.54018	1.54818	1.5394	1.52785	1.5361	1.5416	1.53588	1.53856	1.54404	1.53262	1.53799	1.52926	1.54018	1.53695	1.53923	1.53294	1.52935	1.52847	1.52468	1.52363	1.52255	1.52156	1.52339	1.51396	1.51579	1.51478	1.51088	1.50983	1.50033	1.49936	1.50408	1.50027	1.49645	1.49541	1.49429	1.49026	1.48336	1.48495	1.4865	1.4796	1.47832	1.47981	1.46999	1.46859	1.47282	1.46289	1.46424
1.58065	1.58045	1.5913	1.57696	1.5793	1.57052	1.58138	1.57555	1.57538	1.57238	1.57216	1.56913	1.57443	1.5685	1.57092	1.56773	1.56166	1.56389	1.5576	1.55681	1.55314	1.57179	1.55962	1.553	1.55208	1.55117	1.54748	1.55499	1.54847	1.54469	1.54372	1.53717	1.54748	1.54658	1.53441	1.53063	1.53523	1.53413	1.53012	1.5176	1.522	1.52633	1.51661	1.51531	1.51114	1.51264	1.50846	1.50427	1.50005	1.5015
1.60564	1.61936	1.60791	1.61025	1.60698	1.61212	1.60899	1.61983	1.61681	1.60818	1.60507	1.61307	1.61824	1.60948	1.60066	1.603	1.60248	1.60467	1.59559	1.59755	1.60221	1.59844	1.5946	1.59073	1.58692	1.58865	1.57922	1.58093	1.58541	1.57868	1.57199	1.57931	1.57272	1.57177	1.5624	1.56982	1.5688	1.56215	1.55821	1.55704	1.56147	1.54623	1.54502	1.54658	1.54528	1.54677	1.54824	1.53002	1.53987	1.54128
1.65818	1.6607	1.66033	1.66257	1.65089	1.65315	1.65548	1.64679	1.64091	1.64886	1.64569	1.63975	1.6421	1.64443	1.63841	1.64073	1.64301	1.6452	1.63617	1.63256	1.62886	1.62509	1.63237	1.62851	1.63301	1.62636	1.62249	1.61582	1.62304	1.61635	1.61252	1.6171	1.60507	1.62091	1.60616	1.61366	1.60166	1.60352	1.59693	1.59864	1.60306	1.59621	1.58931	1.59067	1.57519	1.57925	1.5777	1.57056	1.56903	1.56754
1.68885	1.69691	1.69651	1.69037	1.68974	1.68361	1.6831	1.691	1.68503	1.68459	1.68689	1.68087	1.68872	1.68266	1.67939	1.67338	1.6812	1.67229	1.68269	1.68463	1.66426	1.666	1.66767	1.65545	1.66266	1.66426	1.66032	1.6619	1.65792	1.64562	1.65006	1.64625	1.64253	1.64998	1.63245	1.63158	1.64735	1.64363	1.63424	1.62754	1.62908	1.62493	1.61795	1.61647	1.61771	1.61066	1.60923	1.60784	1.59538	1.59971
1.73109	1.73901	1.74127	1.73786	1.73712	1.72535	1.72746	1.72686	1.73453	1.72563	1.71667	1.72437	1.71271	1.71493	1.71719	1.72224	1.71343	1.71563	1.71772	1.70857	1.71316	1.71487	1.7054	1.70418	1.70571	1.69326	1.70303	1.69612	1.69481	1.68519	1.68682	1.68022	1.67374	1.68399	1.66654	1.67964	1.67056	1.67256	1.66892	1.67076	1.67252	1.66859	1.67567	1.67154	1.659	1.65199	1.65332	1.65188	1.65602	1.64633
1.7619	1.74785	1.75844	1.76336	1.75172	1.76482	1.75602	1.75276	1.76325	1.75725	1.75669	1.75065	1.75289	1.74413	1.74366	1.75149	1.74832	1.74783	1.74725	1.73823	1.73456	1.73905	1.73793	1.73118	1.73264	1.72293	1.71872	1.71174	1.71314	1.72013	1.72169	1.70673	1.70853	1.70764	1.71791	1.70603	1.70249	1.70451	1.70645	1.69723	1.69071	1.68687	1.68851	1.69287	1.69159	1.69029	1.68345	1.67662	1.67814	1.67971
1.78345	1.78042	1.79087	1.78205	1.78411	1.77247	1.77461	1.78778	1.77631	1.77582	1.76983	1.7666	1.7689	1.76301	1.76813	1.76507	1.76752	1.76721	1.76684	1.77455	1.77662	1.75663	1.76126	1.76303	1.76198	1.74983	1.74865	1.75296	1.75727	1.74231	1.74394	1.74292	1.73649	1.74114	1.74309	1.73404	1.73329	1.73528	1.72613	1.72798	1.74075	1.73411	1.72185	1.71504	1.71373	1.71519	1.71117	1.70995	1.70043	1.69375
1.80279	1.80787	1.80723	1.80378	1.79755	1.79957	1.79346	1.7984	1.78419	1.79196	1.797	1.79108	1.80165	1.79851	1.78165	1.79222	1.79458	1.79144	1.78278	1.79045	1.78973	1.78066	1.78521	1.78141	1.77477	1.77352	1.7695	1.77647	1.7643	1.75761	1.76476	1.75556	1.76569	1.76216	1.75044	1.75253	1.75467	1.75956	1.75068	1.7637	1.75745	1.74837	1.7392	1.74926	1.73446	1.73342	1.73516	1.73689	1.74132	1.73472
1.8416	1.83291	1.82951	1.82606	1.81986	1.82195	1.81862	1.81538	1.81769	1.81727	1.81685	1.81642	1.8215	1.81555	1.82056	1.81458	1.80586	1.80812	1.82137	1.81254	1.80358	1.80548	1.81277	1.80066	1.80212	1.79518	1.79365	1.78937	1.79609	1.78637	1.77678	1.77833	1.78276	1.76535	1.76452	1.77203	1.77416	1.76539	1.77583	1.76433	1.76103	1.76869	1.76533	1.76193	1.75294	1.75216	1.7541	1.76421	1.75501	1.74849
1.8492	1.86247	1.859	1.84727	1.84376	1.84856	1.83965	1.8583	1.83575	1.8352	1.84564	1.83408	1.83629	1.85224	1.84341	1.83181	1.82572	1.82242	1.83563	1.83503	1.83431	1.81977	1.81887	1.82879	1.82481	1.82334	1.81626	1.81737	1.81849	1.80863	1.79067	1.79484	1.79914	1.80078	1.80255	1.78521	1.78992	1.77824	1.78305	1.78786	1.7872	1.7838	1.78039	1.79888	1.78163	1.77531	1.78543	1.77356	1.77259	1.76613
1.88763	1.8844	1.87823	1.87758	1.8879	1.88174	1.88658	1.87492	1.87974	1.87623	1.8727	1.87736	1.8738	1.86199	1.86393	1.86861	1.86506	1.86157	1.86633	1.86829	1.85364	1.85536	1.85695	1.85286	1.85132	1.84956	1.83123	1.8349	1.83319	1.82607	1.82185	1.83159	1.82772	1.81571	1.81478	1.81667	1.82136	1.81506	1.81154	1.81349	1.80448	1.80371	1.79472	1.81041	1.80683	1.80597	1.79962	1.80141	1.80312	1.79381
1.91458	1.90858	1.90795	1.91568	1.91235	1.91179	1.91398	1.91614	1.90995	1.90639	1.92211	1.91561	1.89805	1.89706	1.90158	1.89785	1.88589	1.89604	1.89247	1.88889	1.88798	1.88969	1.89955	1.87886	1.87994	1.86972	1.8676	1.85994	1.8579	1.85874	1.85426	1.85284	1.84887	1.84507	1.8414	1.83783	1.8481	1.83909	1.84387	1.83211	1.83962	1.83613	1.83817	1.82645	1.83119	1.8167	1.82692	1.82607	1.82784	1.82678
1.9426	1.94751	1.93858	1.93797	1.93459	1.93954	1.94996	1.941	1.93747	1.93104	1.9218	1.92359	1.92263	1.93554	1.9346	1.92536	1.92171	1.91536	1.91464	1.91672	1.91322	1.91237	1.91972	1.91576	1.91981	1.90964	1.89374	1.89152	1.88663	1.88458	1.87719	1.87287	1.87424	1.87854	1.86923	1.86824	1.88108	1.86365	1.86274	1.8673	1.86366	1.85179	1.85649	1.85847	1.8467	1.84323	1.85079	1.84729	1.85196	1.85379
1.98798	1.98164	1.98928	1.97737	1.97109	1.97032	1.97227	1.98524	1.97299	1.96344	1.95938	1.96363	1.95411	1.96126	1.94636	1.95361	1.94437	1.9407	1.93991	1.94749	1.94675	1.92658	1.94788	1.93309	1.94298	1.93879	1.93711	1.92974	1.93067	1.92049	1.91589	1.90051	1.90461	1.89509	1.89673	1.90398	1.90026	1.8938	1.88737	1.87823	1.88841	1.89313	1.88414	1.90001	1.87729	1.88214	1.88974	1.88618	1.8715	1.88696
2.01061	1.98209	1.9897	1.989	1.98278	2.00155	1.98688	1.98324	1.985	1.98108	1.97159	1.96492	1.97758	1.97655	1.97831	1.96626	1.9736	1.95336	1.96628	1.95993	1.95355	1.95263	1.94339	1.95618	1.94947	1.937	1.952	1.93369	1.9486	1.93863	1.93152	1.92191	1.92357	1.91991	1.92745	1.92394	1.91771	1.91698	1.92177	1.91547	1.91751	1.91125	1.91054	1.90988	1.9092	1.91681	1.91055	1.90968	1.90591	1.8993
2.03247	2.01509	2.01436	2.00807	2.01298	2.0206	2.00594	2.00505	2.00403	2.0029	1.99061	1.99786	1.98566	1.98196	1.98109	1.9886	1.98508	1.98715	1.99205	1.98581	1.98506	1.97864	1.97769	1.96835	1.97268	1.97135	1.95885	1.95178	1.95584	1.95437	1.95022	1.95179	1.93972	1.94163	1.9519	1.93724	1.9447	1.93827	1.93458	1.94191	1.93547	1.93178	1.92541	1.92745	1.92678	1.92063	1.92003	1.92213	1.91864	1.92342
2.02724	2.04035	2.02023	2.01957	2.03009	2.0295	2.03161	2.01701	2.0134	2.00966	2.01139	2.02137	2.00346	1.99392	2.01221	2.00267	2.00433	1.99213	1.98289	1.98761	1.99518	1.98604	1.97966	1.9815	1.98883	1.97117	1.97828	1.97153	1.98417	1.96638	1.97908	1.95602	1.96628	1.96844	1.97064	1.95625	1.97775	1.96598	1.9625	1.9617	1.96091	1.94628	1.93997	1.94762	1.94699	1.95742	1.954	1.95325	1.94964	1.95145
2.04841	2.05332	2.04714	2.04382	2.05721	2.04848	2.05358	2.03092	2.04703	2.0408	2.0482	2.04706	2.02908	2.03871	2.03997	2.02457	2.02864	2.02453	2.0067	2.01414	2.01887	2.02631	2.01982	2.00483	2.00923	2.01351	1.99542	2.00784	1.99522	2.00495	1.98975	1.98314	1.98782	1.98438	1.98378	1.98872	1.98256	1.98189	2.00065	1.98592	1.98509	1.95933	1.96951	1.97149	1.97349	1.97274	1.96647	1.95748	1.9568	1.95614
2.08245	2.09013	2.07847	2.07792	2.06915	2.07707	2.08774	2.06788	2.08947	2.08042	2.06831	2.07808	2.06546	2.07211	2.06487	2.05487	2.05607	2.05193	2.04527	2.05547	2.04639	2.04284	2.05857	2.05753	2.03142	2.04392	2.04237	2.02954	2.02772	2.03147	2.01037	2.02007	2.01331	2.01511	2.00867	2.00506	2.00709	2.00076	2.01119	1.99096	1.99569	2.00598	2.00232	1.99587	2.00331	1.99401	1.98472	1.98658	1.99684	1.98486
2.13117	2.12508	2.11076	2.12118	2.11794	2.10926	2.11977	2.11377	2.10491	2.13144	2.12227	2.11015	2.1197	2.10456	2.08924	2.09604	2.10287	2.08502	2.08941	2.08839	2.08744	2.10022	2.07711	2.09249	2.07738	2.07319	2.07715	2.06712	2.05704	2.06363	2.06486	2.04689	2.04577	2.05312	2.05779	2.0431	2.05061	2.03874	2.04349	2.05096	2.04726	2.03514	2.03125	2.0328	2.04256	2.03289	2.02596	2.02189	2.02627	2.01964
2.1554	2.14665	2.15414	2.15079	2.14196	2.14675	2.1515	2.16966	2.15789	2.13505	2.14199	2.14343	2.1285	2.12989	2.13404	2.12461	2.12347	2.1333	2.13773	2.12588	2.11678	2.12405	2.10942	2.11661	2.0991	2.11727	2.12435	2.1177	2.11099	2.09604	2.10864	2.09667	2.10127	2.10863	2.09687	2.08773	2.08685	2.08038	2.07938	2.08111	2.06893	2.07603	2.07194	2.08159	2.069	2.07297	2.06036	2.0617	2.06041	2.05371
2.19827	2.18966	2.1782	2.18836	2.1795	2.17871	2.17788	2.19588	2.17846	2.16903	2.16762	2.1662	2.1729	2.16065	2.17008	2.14975	2.16745	2.15808	2.15681	2.1474	2.14343	2.14763	2.13821	2.12602	2.14112	2.13718	2.13595	2.13199	2.12811	2.10512	2.10147	2.11996	2.11115	2.12156	2.12653	2.13146	2.12	2.10571	2.10502	2.09044	2.10897	2.1353	2.10977	2.11133	2.09633	2.09778	2.08266	2.087	2.07757	2.09591
2.21441	2.20053	2.22443	2.22107	2.21214	2.214	2.22663	2.21209	2.20822	2.2124	2.19756	2.1936	2.20327	2.19941	2.19559	2.19452	2.18535	2.18694	2.18031	2.17086	2.17489	2.1626	2.18543	2.15673	2.16056	2.16169	2.14657	2.156	2.13838	2.15084	2.14712	2.1408	2.1455	2.13125	2.13075	2.1466	2.13246	2.14007	2.13668	2.14948	2.14316	2.14215	2.13286	2.12348	2.10854	2.11833	2.11992	2.12157	2.11239	2.12238
2.23519	2.24025	2.24509	2.22817	2.23276	2.23457	2.24705	2.2406	2.23123	2.21898	2.22027	2.22155	2.20663	2.2162	2.20415	2.2166	2.21285	2.20634	2.20516	2.19038	2.20536	2.19053	2.19735	2.18796	2.18409	2.18307	2.17949	2.17604	2.19166	2.18839	2.19055	2.18185	2.17859	2.17534	2.17484	2.17698	2.16818	2.19173	2.17982	2.17581	2.16624	2.15653	2.15761	2.1451	2.1625	2.14744	2.15145	2.12837	2.12449	2.1426
2.25868	2.26627	2.26562	2.27277	2.26911	2.26275	2.26168	2.24172	2.24859	2.24732	2.24337	2.24483	2.24908	2.23453	2.23896	2.23535	2.23718	2.24427	2.25113	2.2364	2.2187	2.23072	2.20743	2.21124	2.21241	2.20017	2.20438	2.19256	2.19718	2.20463	2.20672	2.19794	2.19731	2.18587	2.20972	2.1875	2.18962	2.20255	2.18555	2.19282	2.16753	2.1937	2.19006	2.19184	2.17465	2.18724	2.17276	2.17989	2.16538	2.17526
2.30574	2.29458	2.28862	2.30893	2.30264	2.2883	2.29773	2.28586	2.28172	2.28281	2.28123	2.26362	2.2621	2.27135	2.27005	2.24472	2.25715	2.27475	2.24958	2.2617	2.24162	2.25905	2.24158	2.24559	2.2389	2.22689	2.23675	2.23053	2.22445	2.23744	2.23691	2.22554	2.21958	2.21636	2.22136	2.22905	2.22036	2.23051	2.22688	2.23115	2.20817	2.22038	2.20816	2.20954	2.20555	2.20434	2.20046	2.18308	2.19555	2.19459
2.31863	2.32062	2.30688	2.31932	2.31056	2.30961	2.29273	2.29976	2.2987	2.30028	2.30446	2.29274	2.29164	2.28789	2.30266	2.2803	2.30301	2.27531	2.28465	2.27525	2.26846	2.2723	2.27342	2.27455	2.25435	2.26103	2.24638	2.25615	2.24457	2.25468	2.2487	2.24811	2.26357	2.24692	2.23824	2.25383	2.24784	2.24176	2.2463	2.22637	2.24693	2.22425	2.24215	2.23579	2.23489	2.2232	2.23055	2.22704	2.21541	2.2174
2.33174	2.33647	2.34365	2.33522	2.33703	2.32582	2.32243	2.33736	2.334	2.32013	2.32714	2.32362	2.33049	2.32688	2.31798	2.31157	2.3078	2.31978	2.30807	2.30155	2.3109	2.30182	2.28743	2.29433	2.28801	2.30298	2.28626	2.30137	2.28477	2.28676	2.28604	2.28793	2.28446	2.27562	2.29068	2.28445	2.27542	2.26892	2.27289	2.26871	2.26184	2.26302	2.25094	2.24709	2.25953	2.25868	2.24184	2.24383	2.23776	2.25327
2.36362	2.34749	2.36219	2.36135	2.35523	2.3568	2.34545	2.36766	2.34848	2.34469	2.34095	2.33456	2.34115	2.32434	2.33888	2.32481	2.30539	2.33875	2.31721	2.32187	2.32922	2.31567	2.32569	2.31736	2.33247	2.34479	2.31561	2.32277	2.31675	2.31332	2.32286	2.32183	2.31026	2.30646	2.28414	2.29112	2.29547	2.29981	2.30141	2.28176	2.278	2.29022	2.28127	2.27772	2.29023	2.27624	2.30202	2.28013	2.27394	2.28889
2.3847	2.38657	2.37552	2.37474	2.38162	2.38333	2.36442	2.38672	2.36771	2.36661	2.39111	2.37171	2.35461	2.36315	2.36139	2.34934	2.34261	2.33356	2.33778	2.33188	2.34441	2.34915	2.35641	2.34295	2.3423	2.34675	2.33566	2.32707	2.33415	2.32818	2.32476	2.33171	2.33335	2.32195	2.31582	2.32812	2.31954	2.31882	2.31009	2.31969	2.3187	2.30978	2.3088	2.29729	2.30447	2.29054	2.31115	2.30271	2.29686	2.29891
2.39692	2.41171	2.3981	2.38954	2.39126	2.39553	2.38953	2.37839	2.38523	2.37411	2.37347	2.38312	2.39521	2.37385	2.36266	2.38227	2.3708	2.37982	2.37069	2.35903	2.35781	2.35928	2.35566	2.34698	2.34617	2.33243	2.34753	2.34962	2.36451	2.34576	2.34231	2.34648	2.3324	2.34427	2.34069	2.31624	2.31813	2.33841	2.3377	2.34209	2.33093	2.31698	2.32668	2.31021	2.32282	2.30128	2.31692	2.32722	2.31395	2.32421
2.43445	2.42648	2.42569	2.4225	2.41168	2.4187	2.42571	2.4227	2.40449	2.40673	2.43187	2.40122	2.40352	2.41086	2.42059	2.42757	2.41161	2.41574	2.39156	2.39567	2.3972	2.41404	2.4054	2.40935	2.38778	2.3737	2.38546	2.38436	2.39854	2.37678	2.37285	2.36882	2.37759	2.36062	2.37987	2.37349	2.36469	2.35863	2.36032	2.3672	2.34834	2.36043	2.34412	2.3614	2.34252	2.34686	2.34862	2.34	2.34429	2.34086
2.41026	2.4225	2.39881	2.41092	2.39488	2.40707	2.41656	2.40567	2.40483	2.39623	2.40551	2.40948	2.38273	2.38417	2.36778	2.38509	2.38962	2.38911	2.37822	2.38822	2.38784	2.37724	2.37173	2.38168	2.37619	2.38103	2.38577	2.37748	2.38439	2.37546	2.37639	2.36646	2.35354	2.34565	2.34851	2.34672	2.3377	2.33952	2.33382	2.33618	2.34891	2.34347	2.3457	2.34782	2.33697	2.33131	2.33097	2.32823	2.32039	2.33632
2.43008	2.44727	2.42892	2.41553	2.43262	2.42191	2.42137	2.42092	2.42567	2.43047	2.42274	2.42757	2.42979	2.41417	2.42887	2.42822	2.41975	2.42389	2.40243	2.4068	2.40605	2.40287	2.41247	2.40678	2.40886	2.40328	2.39768	2.40225	2.39128	2.41332	2.412	2.39495	2.38764	2.36987	2.37553	2.39681	2.36707	2.3711	2.36249	2.35924	2.36902	2.36334	2.36026	2.37261	2.37195	2.35315	2.35751	2.35149	2.35836	2.35495
2.42874	2.46334	2.42724	2.43895	2.438	2.43706	2.42351	2.41494	2.41397	2.42572	2.41469	2.40353	2.42802	2.40932	2.40842	2.40755	2.4041	2.39307	2.38203	2.40494	2.38936	2.41237	2.39954	2.39946	2.40711	2.41971	2.40936	2.39616	2.40838	2.38713	2.39388	2.41542	2.39856	2.38134	2.39001	2.37828	2.37453	2.37628	2.36802	2.36258	2.38559	2.3649	2.38028	2.3827	2.37466	2.38194	2.36595	2.38335	2.36472	2.3796
2.46546	2.4648	2.44123	2.46038	2.45445	2.43345	2.45025	2.42686	2.44389	2.43081	2.44061	2.43024	2.43006	2.43751	2.44249	2.43743	2.43227	2.45226	2.41906	2.44428	2.44397	2.43611	2.43311	2.42998	2.43434	2.43103	2.44277	2.43425	2.42299	2.42412	2.41227	2.40774	2.39271	2.40086	2.39661	2.3851	2.38941	2.40427	2.41401	2.40093	2.39027	2.3949	2.39683	2.39089	2.37445	2.40151	2.37459	2.37586	2.37206	2.37094
2.46742	2.45187	2.46617	2.45044	2.45975	2.46406	2.45337	2.45775	2.4522	2.44926	2.45647	2.45122	2.44858	2.45097	2.44585	2.45817	2.47263	2.45922	2.43533	2.44684	2.42287	2.44202	2.44094	2.42982	2.42632	2.42792	2.43207	2.41336	2.41753	2.43166	2.42293	2.40885	2.42764	2.41085	2.41447	2.4106	2.40179	2.38809	2.3952	2.3896	2.38926	2.39927	2.40668	2.39872	2.38285	2.39772	2.40221	2.38876	2.39829	2.38734
2.47722	2.48683	2.48613	2.48296	2.4597	2.47911	2.481	2.46034	2.46228	2.4818	2.47876	2.46563	2.45758	2.45459	2.45425	2.45149	2.46873	2.45841	2.45025	2.46491	2.48425	2.44835	2.44993	2.44894	2.45548	2.43943	2.4411	2.44284	2.43732	2.43459	2.43461	2.43459	2.45461	2.4668	2.44597	2.43991	2.43118	2.42766	2.43698	2.43887	2.4358	2.41504	2.4223	2.42693	2.44133	2.42783	2.4216	2.41012	2.42658	2.41268
2.45085	2.4479	2.47732	2.45418	2.44097	2.44292	2.45498	2.43695	2.44422	2.4565	2.45126	2.4485	2.45331	2.46308	2.44024	2.45753	2.4295	2.45192	2.45135	2.44358	2.45558	2.43998	2.44188	2.42609	2.42553	2.44278	2.42474	2.42179	2.42401	2.44379	2.44298	2.42912	2.41997	2.41832	2.41942	2.4232	2.42207	2.41099	2.41044	2.40238	2.41745	2.40707	2.41962	2.41676	2.40352	2.40809	2.40747	2.39662	2.40636	2.41101
[truncated: 211 more columns]

## Sheet: Figure 2d
V_G (V)
linspace(-0.28,1.28,261)
V_B (V)
linspace(0.75,1.02,91)
Exciton compressibility (10^12 cm^-2 V^-1)
0	0	0	0	0	0	0	0	0	0	0	0	0	0	0	0	0	0	0	0	0	0	0	0	0	0	0	0	0	0	0	0	0	0	0	0	0	0	0	0	0	0	0	0	0	0	0	0	0	0
0	0	0	0	0	0	0	0	0	0	0	0	0	0	0	0	0	0	0	0	0	0	0	0	0	0	0	0	0	0	0	0	0	0	0	0	0	0	0	0	0	0	0	0	0	0	0	0	0	0
0	0	0	0	0	0	0	0	0	0	0	0	0	0	0	0	0	0	0	0	0	0	0	0	0	0	0	0	0	0	0	0	0	0	0	0	0	0	0	0	0	0	0	0	0	0	0	0	0	0
0	0	0	0	0	0	0	0	0	0	0	0	0	0	0	0	0	0	0	0	0	0	0	0	0	0	0	0	0	0	0	0	0	0	0	0	0	0	0	0	0	0	0	0	0	0	0	0	0	0
0	0	0	0	0	0	0	0	0	0	0	0	0	0	0	0	0	0	0	0	0	0	0	0	0	0	0	0	0	0	0	0	0	0	0	0	0	0	0	0	0	0	0	0	0	0	0	0	0	0
0	0	0	0	0	0	0	0	0	0	0	0	0	0	0	0	0	0	0	0	0	0	0	0	0	0	0	0	0	0	0	0	0	0	0	0	0	0	0	0	0	0	0	0	0	0	0	0	0	0
0	0	0	0	0	0	0	0	0	0	0	0	0	0	0	0	0	0	0	0	0	0	0	0	0	0	0	0	0	0	0	0	0	0	0	0	0	0	0	0	0	0	0	0	0	0	0	0	0	0
0	0	0	0	0	0	0	0	0	0	0	0	0	0	0	0	0	0	0	0	0	0	0	0	0	0	0	0	0	0	0	0	0	0	0	0	0	0	0	0	0	0	0	0	0	0	0	0	0	0
0	0	0	0	0	0	0	0	0	0	0	0	0	0	0	0	0	0	0	0	0	0	0	0	0	0	0	0	0	0	0	0	0	0	0	0	0	0	0	0	0	0	0	0	0	0	0	0	0	0
0	0	0	0	0	0	0	0	0	0	0	0	0	0	0	0	0	0	0	0	0	0	0	0	0	0	0	0	0	0	0	0	0	0	0	0	0	0	0	0	0	0	0	0	0	0	0	0	0	0
0	0	0	0	0	0	0	0	0	0	0	0	0	0	0	0	0	0	0	0	0	0	0	0	0	0	0	0	0	0	0	0	0	0	0	0	0	0	0	0	0	0	0	0	0	0	0	0	0	0
0	0	0	0	0	0	0	0	0	0	0	0	0	0	0	0	0	0	0	0	0	0	0	0	0	0	0	0	0	0	0	0	0	0	0	0	0	0	0	0	0	0	0	0	0	0	0	0	0	0
0	0	0	0	0	0	0	0	0	0	0	0	0	0	0	0	0	0	0	0	0	0	0	0	0	0	0	0	0	0	0	0	0	0	0	0	0	0	0	0	0	0	0	0	0	0	0	0	0	0
0	0	0	0	0	0	0	0	0	0	0	0	0	0	0	0	0	0	0	0	0	0	0	0	0	0	0	0	0	0	0	0	0	0	0	0	0	0	0	0	0	0	0	0	0	0	0	0	0	0
0	0	0	0	0	0	0	0	0	0	0	0	0	0	0	0	0	0	0	0	0	0	0	0	0	0	0	0	0	0	0	0	0	0	0	0	0	0	0	0	0	0	0	0	0	0	0	0	0	0
0	0	0	0	0	0	0	0	0	0	0	0	0	0	0	0	0	0	0	0	0	0	0	0	0	0	0	0	0	0	0	0	0	0	0	0	0	0	0	0	0	0	0	0	0	0	0	0	0	0
0	0	0	0	0	0	0	0	0	0	0	0	0	0	0	0	0	0	0	0	0	0	0	0	0	0	0	0	0	0	0	0	0	0	0	0	0	0	0	0	0	0	0	0	0	0	0	0	0	0
0	0	0	0	0	0	0	0	0	0	0	0	0	0	0	0	0	0	0	0	0	0	0	0	0	0	0	0	0	0	0	0	0	0	0	0	0	0	0	0	0	0	0	0	0	0	0	0	0	0
0	0	0	0	0	0	0	0	0	0	0	0	0	0	0	0	0	0	0	0	0	0	0	0	0	0	0	0	0	0	0	0	0	0	0	0	0	0	0	0	0	0	0	0	0	0	0	0	0	0
0	0	0	0	0	0	0	0	0	0	0	0	0	0	0	0	0	0	0	0	0	0	0	0	0	0	0	0	0	0	0	0	0	0	0	0	0	0	0	0	0	0	0	0	0	0	0	0	0	0
0	0	0	0	0	0	0	0	0	0	0	0	0	0	0	0	0	0	0	0	0	0	0	0	0	0	0	0	0	0	0	0	0	0	0	0	0	0	0	0	0	0	0	0	0	0	0	0	0	0
0	0	0	0	0	0	0	0	0	0	0	0	0	0	0	0	0	0	0	0	0	0	0	0	0	0	0	0	0	0	0	0	0	0	0	0	0	0	0	0	0	0	0	0	0	0	0	0	0	0
0	0	0	0	0	0	0	0	0	0	0	0	0	0	0	0	0	0	0	0	0	0	0	0	0	0	0	0	0	0	0	0	0	0	0	0	0	0	0	0	0	0	0	0	0	0	0	0	0	0
0	0	0	0	0	0	0	0	0	0	0	0	0	0	0	0	0	0	0	0	0	0	0	0	0	0	0	0	0	0	0	0	0	0	0	0	0	0	0	0	0	0	0	0	0	0	0	0	0	0
0	0	0	0	0	0	0	0	0	0	0	0	0	0	0	0	0	0	0	0	0	0	0	0	0	0	0	0	0	0	0	0	0	0	0	0	0	0	0	0	0	0	0	0	0	0	0	0	0	0
0	0	0	0	0	0	0	0	0	0	0	0	0	0	0	0	0	0	0	0	0	0	0	0	0	0	0	0	0	0	0	0	0	0	0	0	0	0	0	0	0	0	0	0	0	0	0	0	0	0
0	0	0	0	0	0	0	0	0	0	0	0	0	0	0	0	0	0	0	0	0	0	0	0	0	0	0	0	0	0	0	0	0	0	0	0	0	0	0	0	0	0	0	0	0	0	0.0104972	0.276912	0.374148	0.46845
0	0	0	0	0	0	0	0	0	0	0	0	0	0	0	0	0	0	0	0	0	0	0	0	0	0	0	0	0	0	0	0	0	0	0	0	0	0.0238881	0.085882	0.602876	0.945853	0.837949	1.00761	1.41108	1.59929	2.38243	2.61269	3.5068	3.737	3.9779
0	0	0	0	0	0	0	0	0	0	0	0	0	0	0	0	0	0	0	0	0	0	0	0	0	0	0	0	0.180415	0	0.233009	0.289943	0.608904	0.981549	0.910507	1.65695	2.20026	2.7687	3.38763	3.31022	3.58111	5.34256	5.24248	6.32203	6.22547	6.92484	7.62782	8.08535	8.71614	9.36377
0	0	0	0	0	0	0	0	0	0	0	0	0	0	0	0	0	0	0	0	0.170819	0.180281	0	0.227898	0.287579	0.622565	0.758934	1.18604	1.71455	1.9854	2.8849	3.53501	3.83499	4.50378	5.2013	5.91848	5.86905	6.58127	7.6824	7.94541	8.81379	9.29675	9.9369	9.90205	10.5302	11.0206	11.6199	11.0929	11.2238	11.8243
0	0	0	0	0	0	0	0	0	0	0	0	0	0.184512	0.419728	0.2294	0.505276	0.608566	0.517126	0.921632	1.63236	1.86386	2.71456	2.64196	3.24618	3.89468	4.20208	5.27654	6.23184	6.37421	7.32027	8.06229	8.13921	8.17421	9.94874	9.62215	10.3944	10.7121	10.5246	11.9793	12.6221	10.8185	12.8257	12.1733	13.2026	13.4298	13.6388	13.8432	13.5157	13.701
0	0	0	0.203672	0.217264	0.454045	0.476413	0.287572	0.335285	0.62389	0.720167	0.828785	1.21991	1.67987	1.62953	2.41223	2.65553	3.24917	3.88347	4.54648	5.46554	5.79659	6.73594	6.88178	7.61544	8.52161	9.23822	10.1305	10.0514	10.2345	10.7012	10.9796	11.6243	11.916	12.6951	12.9697	14.0169	13.7706	13.6065	13.3179	13.6239	14.263	14.47	14.5712	14.7664	15.5932	15.2083	15.2841	15.3479	15.4839
1.57976	1.67151	2.08227	2.19313	2.30829	2.75469	2.88451	3.0199	3.16543	3.67515	4.22819	4.07907	5.06124	4.76509	5.58639	6.09445	6.96182	7.21839	8.10141	8.52281	8.6702	9.31819	9.82487	10.3672	11.1652	11.0167	11.6972	11.6344	12.0114	13.0755	12.9256	12.6468	13.2841	13.9189	13.8009	14.4522	13.6773	13.8661	15.0551	14.2069	14.9089	16.0132	15.1596	15.2036	15.2982	15.3817	15.4514	15.5101	15.5123	15.5487
5.3521	5.47821	5.25653	6.01934	6.59984	6.55124	6.31813	7.11422	7.27797	7.63726	8.22643	8.41021	9.20075	8.65852	9.09362	9.15586	10.2364	11.0196	11.3344	10.6968	10.6027	11.2769	13.0576	12.7185	12.978	13.3286	13.0486	13.3627	14.0273	14.6848	14.4302	14.6098	14.7698	14.9129	14.5433	14.6555	14.7573	15.3562	15.998	16.5761	15.5415	14.9988	15.0074	15.5406	16.0853	14.9686	14.3758	14.8998	15.4284	14.8429
8.52221	8.17496	8.40672	8.53037	8.66769	8.91873	9.50094	9.63822	9.77907	10.0391	9.83286	10.8225	10.7174	11.2615	11.6409	12.307	11.6716	13.3552	12.5956	12.8458	13.0862	13.32	14.7072	14.2881	13.4833	14.6813	14.8468	16.1092	15.746	15.287	15.3709	15.9484	16.003	15.4726	14.9633	14.9656	16.0528	16.0342	15.4584	15.4112	14.8179	14.7675	14.7195	15.2373	15.1978	14.6104	14.5808	13.9987	14.5411	15.0611
10.2595	11.3548	11.3313	10.6489	10.3665	10.007	11.5271	11.2565	12.4058	12.6486	12.376	13.5609	12.8484	13.4267	14.097	14.3368	14.1215	13.8764	14.6271	15.2169	15.9526	16.6735	15.308	15.8611	15.9505	15.4997	16.0517	15.5406	16.0975	16.0756	15.4845	15.442	15.3975	14.791	14.1826	14.6939	14.65	15.1632	13.9993	13.9529	14.472	14.4341	14.3841	14.8836	13.7343	13.1531	14.2343	13.6565	13.6215	13.5963
11.0819	12.6581	12.3203	12.4171	12.5266	12.7262	12.9243	13.0405	13.6985	13.3655	14.5772	14.2353	14.436	15.1037	15.355	16.0817	16.162	15.2766	16.4046	16.4857	16.5428	16.0144	15.53	16.5991	16.5581	15.9715	15.9194	14.7492	14.6943	15.2091	15.1671	14.5704	14.5298	15.0542	15.0097	14.9617	14.3544	13.7601	14.2501	14.2086	14.1477	14.0773	13.4694	13.3991	13.3277	13.2875	13.2269	13.724	13.6706	13.0653
13.1137	12.2253	12.8266	12.9179	13.5614	14.1455	13.8115	13.9	13.5384	13.6686	13.7355	13.3258	13.9466	15.1178	14.6222	15.2386	15.2674	14.7212	14.1686	15.2564	14.6726	14.6378	14.6003	14.5789	14.5522	13.9632	14.4845	14.4485	13.8474	13.8131	14.3299	14.2819	14.2273	14.1834	15.2044	14.5649	13.95	13.3082	13.2497	12.6384	13.6139	13.5654	12.9723	11.8437	12.3347	12.8288	13.3002	13.2765	13.2337	13.2074
13.5974	12.6233	12.7072	13.3406	13.398	13.4979	13.0255	13.6401	13.1479	13.7457	13.2341	13.8075	13.8238	13.8296	13.273	12.7117	13.276	14.395	14.3927	14.3848	14.3733	14.9179	12.6796	13.2082	14.8147	14.763	14.7025	13.5626	13.4865	13.4109	13.3297	13.2744	14.2487	13.6467	13.5684	12.9717	12.9025	13.3802	12.7732	13.2506	12.6697	12.6146	13.0978	12.5315	11.9693	12.4607	12.4243	12.3904	12.3577	12.3238
12.0165	12.6106	12.682	12.7408	12.7906	13.3969	12.8901	13.4905	12.9746	13.0142	13.6077	13.6369	13.6614	13.1169	13.6965	13.6921	14.2391	14.7904	14.7677	13.6332	13.5863	12.9684	13.4311	13.9145	13.8315	13.7706	13.1303	13.5678	13.4866	12.8926	12.8233	12.7601	12.7021	13.1892	12.082	12.034	12.5226	12.4804	12.4513	11.901	11.3241	11.8067	12.2883	12.7691	12.2164	12.1752	11.618	12.1038	11.5662	12.058
12.5459	13.1449	12.6606	12.7248	13.3418	12.8358	13.4532	14.0511	14.1071	14.69	14.7126	14.7203	14.1693	14.6886	14.1113	14.057	13.9929	12.8047	13.2569	13.175	13.0939	13.0175	14.0343	13.4146	11.7448	12.2047	11.6318	12.6506	12.6038	13.0794	12.5206	13.0102	11.915	12.3986	11.8419	12.3178	12.2712	12.2252	12.1784	11.6255	11.5967	11.5587	11.0201	12.0161	12.0055	11.9809	11.9596	10.9329	11.4259	10.9115
12.153	12.1801	12.2268	13.3707	13.3956	13.4125	14.5194	13.981	13.9931	14.5057	14.4682	13.8847	13.2906	14.276	13.6731	13.0436	12.4253	12.3597	12.3017	13.313	12.7468	13.2289	12.1404	12.6264	12.0733	13.5913	12.5211	11.9525	11.9076	12.3778	12.3279	11.7718	11.7237	12.1829	11.1397	11.0987	11.5655	11.5317	12.0175	13.026	12.4829	11.9594	10.4287	11.9301	11.4195	11.9128	11.3958	11.3864	11.381	11.3751
13.1272	12.0548	13.1567	13.1366	13.1123	13.6385	13.6024	12.4866	13.0008	12.4152	12.3817	12.3487	13.3772	12.8059	13.315	13.2853	13.2596	12.197	12.6817	12.6614	12.6342	12.0909	12.5669	13.0293	12.9907	12.4155	12.369	12.3072	12.2501	11.673	11.635	11.5919	11.5536	11.0172	11.5027	11.4789	11.4603	11.9526	10.9314	11.434	11.9365	11.9351	11.9344	11.423	11.9204	11.9072	11.3892	11.8794	11.8585	11.8466
13.315	13.304	13.8345	12.7409	12.7217	11.6621	12.1507	12.1661	12.7073	12.7025	12.7192	13.7816	14.8304	12.7457	13.2598	13.2376	13.2084	13.6784	13.6354	12.5631	13.5362	12.9601	13.4207	12.8389	12.7918	11.2007	12.1759	12.6339	12.0893	11.5494	12.0298	12.5206	11.9997	11.4835	12.4889	12.9804	11.9613	11.9511	11.9404	12.4323	11.9227	11.92	12.9258	11.9004	12.4014	11.3834	11.8757	11.3616	11.852	11.8387
12.0578	13.646	13.1319	12.6119	12.6145	12.6186	12.1079	13.1637	13.1778	13.1901	13.7058	13.1957	12.6616	12.6368	12.5979	13.0538	12.9992	13.9799	12.3796	12.8292	12.7774	12.7334	12.1768	11.6273	12.1012	11.568	12.0541	12.0371	11.5192	12.0089	12.0031	11.9942	11.4804	12.4733	11.9577	11.9401	11.9216	10.8986	12.3922	11.8798	11.8677	11.3591	12.3504	11.8382	11.8256	11.312	12.3	11.7849	11.7664	12.2507
12.596	12.5827	12.5783	13.0909	13.0778	13.5979	13.0497	13.5564	13.0358	12.4969	12.4743	12.4355	11.8915	12.8836	12.3372	12.7977	12.7537	12.2035	12.1647	12.1336	12.1025	12.0751	11.5526	11.533	12.0228	12.5135	12.5008	11.9814	11.4722	12.4603	11.9367	11.4167	11.8969	11.8713	12.3482	11.3191	11.2969	11.7728	11.2538	10.7366	11.2222	11.7094	12.195	11.1771	11.1567	11.6359	11.6165	11.592	11.5737	11.057
12.4265	11.8814	12.3765	12.8728	12.844	12.3147	12.3043	12.2747	12.7637	12.7488	12.2263	12.2144	12.7027	12.6831	12.1563	11.6232	12.0969	11.0626	12.0411	11.5097	11.4841	11.964	11.9385	12.4112	11.8871	12.3667	11.3435	11.3193	11.799	11.2745	11.7526	11.7268	12.2	11.6699	11.642	11.6125	10.5819	11.5546	10.5329	11.0107	10.994	10.9785	10.4668	10.4536	10.9405	11.4264	10.4114	10.8918	10.3754	9.85961
12.1553	11.6266	11.6125	11.5982	11.5845	12.0845	11.0667	11.5682	12.0725	12.0709	13.0692	11.5541	12.0425	12.0241	12.5056	11.9671	11.9294	11.3896	11.3487	12.3094	11.7667	11.2298	11.6941	11.6623	11.1326	11.1073	10.584	11.0655	12.0456	11.0287	11.0107	11.489	10.9676	10.9451	10.4232	10.901	11.3768	10.3536	10.8333	10.8119	10.2927	9.77553	9.7602	9.74833	10.2385	10.2296	9.71973	10.212	9.70102	10.1945
10.994	10.977	11.4771	11.4714	11.4642	11.9632	11.961	11.4477	11.4338	11.4198	11.8951	12.3755	11.3394	11.301	11.7637	11.7169	10.6662	12.1218	11.0749	11.0321	10.9952	10.4645	10.9385	9.92236	10.4084	10.4008	11.3903	11.3839	10.8735	10.8603	11.3452	10.3224	10.3023	9.7797	10.7629	10.2448	11.23	10.2134	10.7022	10.6896	10.1772	10.1679	10.6616	10.6552	10.1489	9.64266	10.1387	10.1336	10.1273	10.6248
10.906	11.3857	11.3665	11.348	11.326	11.8009	11.7827	11.7474	11.2148	11.1801	10.1392	11.6073	10.5705	11.0369	11.0052	10.4755	10.4453	10.9167	10.8938	10.3742	9.85615	10.8426	9.82721	10.3177	10.3069	10.3	10.7916	10.2836	10.2753	10.2632	10.2513	9.73651	10.2238	10.2094	10.6988	10.1857	9.67293	10.1638	10.1561	10.1482	10.1422	11.1443	10.1397	10.6436	10.6455	10.1449	10.146	10.6485	10.6428	10.6385
11.6884	11.1513	10.6201	11.0925	10.569	10.5457	11.5246	10.9986	10.4706	10.4459	9.92504	10.4108	10.898	10.8909	10.8856	10.381	10.8731	10.3654	10.8549	10.8442	10.8334	11.3227	10.3087	10.7989	10.7882	10.7785	10.2678	10.2594	10.7519	10.2415	9.73249	10.7259	10.2168	10.2087	9.70026	10.1963	9.68737	10.1817	10.1755	10.1678	10.1594	10.6557	9.64358	10.1385	10.6344	10.1219	10.617	10.6078	10.5964	9.58332
10.9266	10.9054	10.8981	10.8901	10.8865	9.88572	10.885	10.3856	11.3871	11.3876	11.385	10.3842	11.3852	10.3822	10.3824	10.8813	10.8783	10.374	10.3662	10.3584	10.3477	10.3391	11.3311	10.3201	10.8146	10.8087	10.8039	10.2966	10.2905	10.7839	10.7753	10.7645	10.2523	10.2439	9.72881	10.2187	11.2107	10.6927	10.1734	10.1554	10.1372	9.11595	10.6044	10.0872	10.0725	10.0613	10.5539	9.54551	10.044	9.54709
10.3802	10.8819	11.3858	10.3903	10.8956	10.9019	10.4078	11.4159	11.4254	11.4319	10.4315	10.9333	10.9333	9.92714	10.428	10.9268	10.9253	10.9238	10.4169	10.4125	10.4035	10.3944	10.8861	10.8746	10.3601	10.3484	10.3353	9.81807	10.3069	10.7903	10.7688	10.7479	10.2258	10.2064	10.6861	10.165	10.1489	10.1312	10.1136	10.099	10.0923	10.083	10.0855	10.0861	9.58848	10.6022	9.61543	9.63663	10.1523	11.175
10.9638	10.9738	11.4766	11.4766	11.4785	12.4838	11.4837	11.9876	10.9894	10.9922	10.9933	11.4941	10.9953	11.4972	10.999	11.503	10.4972	11.4967	10.9829	10.9682	11.9491	10.9178	9.88353	10.8572	10.3236	10.2929	9.76252	10.2356	10.2101	10.6828	10.1602	10.1463	10.6359	10.6264	10.6261	10.6244	9.62836	10.1363	10.1494	10.1609	10.6739	10.6862	10.1937	10.7028	10.71	10.2255	9.74262	10.7529	10.7673	10.7864
11.0082	12.0368	11.0345	11.535	11.5364	11.5377	11.5397	11.04	11.0448	11.0457	11.5434	11.0374	11.0297	12.0187	11.5046	11.4861	10.9612	10.9322	11.3995	11.3593	10.8165	10.7727	10.7298	10.1938	10.1665	10.1397	10.1247	10.6114	10.5966	10.5941	10.0989	9.60958	10.6259	11.1419	10.1573	10.6736	11.1915	10.711	10.2321	10.7443	10.76	10.2712	11.2637	11.26	10.7566	10.2581	10.2608	10.7599	9.7753	10.2758
11.0438	11.5731	11.5719	11.5715	11.5683	11.062	11.0525	10.5396	11.5293	11.0003	10.4663	10.9247	10.878	10.3263	11.2756	10.7235	10.6859	10.1362	10.5968	10.0614	10.0269	10.0103	10.9989	10.4879	10.4892	10.4912	10.4992	10.5036	10.5091	10.0219	10.5343	10.0582	10.57	10.0898	10.5966	10.6033	11.1033	10.6137	10.6204	10.6211	10.1318	10.628	10.6272	10.1372	10.1305	10.633	10.6416	10.6355	10.6394	10.6526
11.4998	10.483	10.967	10.4476	10.9282	10.8992	10.8631	10.8175	10.2624	10.694	11.1294	10.0589	9.9942	9.43886	9.3872	9.84397	10.3104	9.78368	9.76226	9.74618	9.74376	10.2415	9.2546	9.76471	10.7686	10.2842	10.7903	10.3025	9.8029	9.31157	9.32168	9.82458	9.83229	9.83728	10.8259	9.84948	9.35571	9.84982	10.8285	9.83943	10.3323	10.3357	9.83915	9.3511	9.83857	10.3234	10.3281	10.3256	10.8183	9.8492
10.1705	9.62654	9.5861	9.05513	9.01899	8.97346	9.42854	9.37364	8.80944	8.7513	9.69174	8.63978	9.09236	9.05722	8.52776	8.00539	8.97789	8.96462	8.95434	9.44222	8.94405	8.95126	8.46362	8.47392	9.47155	9.47362	9.48564	9.48632	9.47901	9.4731	8.48995	9.47426	8.97618	9.46424	9.45823	8.96615	8.95581	9.43893	8.94933	8.93817	9.90363	9.89547	9.88794	9.40599	9.88162	9.88081	10.366	9.39896	8.92926	8.95462
8.71995	8.6803	8.63964	8.61485	8.57677	7.54669	8.50581	8.46937	8.92761	7.89491	8.35881	8.32831	8.30192	8.77615	8.75655	7.74821	7.73278	8.22314	7.72721	7.72461	7.73159	7.72854	8.72272	8.72516	7.74344	8.23397	7.74124	8.71574	8.21455	8.69081	8.67448	8.16712	8.63175	8.60935	7.61623	8.57303	9.04084	9.01986	7.54541	7.53188	7.99815	8.47571	7.99275	8.96302	7.53421	7.07229	9.02569	8.58069	8.62113	9.62748
8.40427	7.8805	7.85069	8.32751	8.30661	7.78985	7.7694	7.74854	8.22043	8.20283	8.1809	8.16708	7.65674	8.14567	8.14093	8.63629	7.65523	8.14535	8.14601	7.65495	7.64977	8.13468	8.61802	8.60447	8.09819	7.10934	7.57845	7.55606	7.52795	7.49801	7.95477	7.43386	7.87814	7.36133	6.84808	7.78892	7.29016	7.2759	8.2384	7.75956	6.80316	7.29541	7.31626	7.82942	6.90068	6.93971	6.50481	7.02725	8.02604	9.02182
8.31731	9.30499	8.79649	8.78187	8.26936	9.74469	8.73737	8.72327	8.22101	8.709	8.20229	8.20111	7.70648	8.68191	8.19259	8.19978	8.20199	8.19883	8.68446	8.67203	8.65815	7.65773	7.63347	7.60146	7.57408	8.02498	8.47693	7.95078	7.92154	7.88835	7.85773	8.31016	7.31106	7.28408	7.26864	6.77552	7.25233	6.29938	6.80034	8.26261	7.80662	7.83181	7.86057	7.40899	8.39525	8.41788	7.47306	7.96473	7.9746	6.55113
9.42769	10.4213	9.4273	9.90352	9.39605	10.3666	9.86441	9.85067	9.3487	9.34748	8.84737	9.33399	9.3271	8.83488	8.82318	8.81289	9.30044	8.79469	8.776	9.72692	9.21737	8.70453	8.19314	8.63501	8.11635	9.05458	9.01829	8.50138	7.99516	7.97247	7.95665	8.90193	7.92644	8.39711	8.87418	7.43509	8.39301	7.92363	7.45884	8.42663	8.44386	7.97552	7.98479	7.99758	8.48095	8.48352	8.007	8.00164	8.47178	7.51075
10.1247	9.60047	9.60194	10.5711	10.0622	9.55038	9.53164	9.99647	9.99103	9.97462	9.95941	10.4327	10.4246	8.9486	9.41341	9.87928	9.85904	9.35537	8.85202	9.31373	9.29655	9.75879	9.7378	9.2331	9.68989	8.70604	9.15983	8.65438	8.63633	8.61598	8.60241	8.5835	8.56884	8.55367	9.0196	9.00964	8.51946	9.47238	9.47332	8.03634	8.517	8.04569	8.53131	8.54294	9.02766	9.03185	8.07559	9.02503	9.01551	9.4814
10.2641	9.73407	10.2065	9.69301	9.67024	9.15288	9.13083	9.58559	9.56256	9.54713	9.52574	8.54493	9.48815	9.47747	9.45452	9.43281	9.42087	9.40165	9.38341	8.88619	8.87219	9.81235	9.79897	8.81951	8.79853	9.25005	8.7485	9.19593	9.64287	9.13612	9.11142	8.60263	8.57558	8.55398	8.0577	8.99835	8.036	8.51231	8.51832	8.52636	8.0594	8.07463	8.56924	9.06584	9.08131	8.6177	9.1011	10.0527	8.62278	9.5738
9.82718	9.79249	10.2477	9.72575	10.1788	9.66331	9.63186	9.59901	9.1006	9.08136	8.58766	8.09441	9.51428	9.97922	9.95496	9.45237	8.95056	9.39995	9.84976	8.86182	9.30711	8.79801	8.76773	8.73756	9.18274	9.15377	8.17177	9.09969	9.07239	9.05052	8.55677	9.01915	9.48285	8.52177	8.52051	8.52235	8.05185	7.1104	8.08367	8.10015	7.64345	8.14149	7.68702	9.13565	9.15859	9.65642	10.1515	8.73409	9.21595	9.22897
10.2656	9.76823	9.73185	9.21778	9.67171	9.64201	10.0951	9.58614	9.55735	10.0101	9.50615	10.4362	8.96214	9.88169	9.366	9.32825	9.2901	9.24946	8.73547	8.70126	8.67034	8.16791	8.14645	8.60545	9.06672	7.62176	8.56389	8.55253	8.53946	9.00601	8.52615	8.52467	8.0489	8.05511	9.01993	9.03655	8.58675	8.61617	10.0714	9.62255	10.1384	9.69347	8.29885	8.32782	9.29484	10.2663	10.2781	9.79454	9.78801	8.81986
10.1437	9.64285	9.61044	9.09478	9.53891	9.51059	9.47295	8.48208	9.87534	8.87848	9.31572	9.75389	8.75822	8.24531	8.69291	8.66608	9.12055	9.10255	8.60934	9.07302	8.58585	9.05422	8.57042	9.04164	9.03245	9.02725	9.49751	8.5384	8.53408	8.53082	9.01539	8.07281	7.61388	9.53332	8.14486	8.186	8.70259	9.23058	9.26772	10.7258	10.7552	11.2421	11.251	9.34782	8.85852	8.83562	7.85758	8.29535	8.26231	9.1694
8.44107	8.89798	9.34727	9.31445	8.80991	8.78468	8.75777	8.2551	7.75077	7.72698	8.66076	8.16486	9.10046	8.13122	8.59483	8.10789	8.10048	8.09417	8.56439	8.08326	8.55522	8.07498	8.54696	8.54384	8.0702	9.02666	8.08146	8.0927	8.10886	7.65932	8.6379	8.19949	9.18963	8.75443	8.78713	7.87779	10.2665	10.2806	9.33685	8.8613	8.37086	8.81854	9.2634	9.22859	9.19868	9.17196	9.14421	8.65305	8.16712	9.09754
8.22401	8.21483	8.67732	8.66164	8.65406	8.64314	8.15664	8.1464	7.65976	8.60391	9.06869	8.58067	8.56747	8.55993	7.12477	7.60035	8.07566	8.08218	7.62308	8.1089	8.13025	8.61791	8.63742	8.65357	7.72489	8.21541	8.23158	8.25009	7.79609	8.28122	8.29448	9.25075	9.73257	7.85089	8.79736	9.7381	9.25934	9.71697	10.169	9.20889	8.24396	7.28286	7.73982	9.13879	9.60362	9.60311	10.0738	9.13388	8.66344	7.71763
9.11982	9.11376	8.15292	8.62352	8.619	8.61171	8.60453	8.60128	9.07338	9.54582	8.59725	9.07881	8.13718	9.10071	8.17365	8.67132	9.17038	8.72296	8.74489	10.1823	9.2526	9.73321	9.73395	9.2588	9.72265	9.23699	9.69483	9.20642	8.71705	8.70093	8.68801	9.15091	8.20113	8.6711	8.20013	8.20124	8.20319	6.79321	6.79775	7.74963	9.16978	9.17516	9.17487	9.63774	7.74163	7.7319	7.71932	7.71127	8.6473	8.16929
9.57517	9.09984	8.63286	9.11687	8.64411	7.70943	9.61635	9.63571	9.65536	10.1497	8.75468	9.72303	8.79815	9.75942	10.2442	9.77443	8.82447	9.28647	9.74637	9.25542	9.70407	9.20528	9.18133	8.68586	9.60448	8.64023	8.15326	8.61551	9.08483	8.61523	9.09469	8.16978	7.72121	10.1036	10.1309	7.79856	9.69742	8.75906	8.28173	8.27308	8.72668	8.7096	8.68826	7.7246	8.17957	7.6961	7.68666	8.62444	9.09184	9.55702
8.33868	8.81693	9.77128	9.30583	9.31585	9.31955	9.79374	9.79735	9.79537	8.84198	9.30211	8.81395	8.79683	8.30664	9.23182	9.6842	9.19279	9.17191	9.15353	8.6644	9.12061	8.63509	8.62696	8.15419	8.62466	9.10179	8.64247	8.65982	9.62159	10.1107	10.1254	9.66764	10.1522	10.6348	10.6403	11.1149	10.1705	10.6333	9.68016	10.6093	8.70936	8.69536	9.15022	9.13274	9.12025	9.10989	9.09958	10.0337	9.5518	9.06346
9.39388	8.91002	9.36365	8.4085	8.86855	10.2717	8.36246	9.28627	8.78765	8.28926	8.73626	8.24275	9.17022	8.6891	9.1554	8.68296	9.62545	8.67968	9.14857	8.67292	8.66625	8.65786	9.12168	8.1756	8.17141	9.11241	9.58551	9.58934	9.1196	8.6507	8.18278	8.65762	8.66573	7.73662	8.69102	11.0593	8.24598	9.66374	8.72457	8.72492	9.6639	11.0694	9.17128	10.0908	8.65562	9.10103	9.07439	9.04912	8.5561	8.53551
9.77346	8.80512	8.7875	8.77753	9.23854	9.69966	9.21632	8.73744	9.19716	9.18906	8.71227	8.70829	9.17666	8.70128	8.69517	8.68516	9.14566	9.12873	8.16664	8.14507	8.1233	7.63289	8.56232	9.49811	8.55717	8.0932	8.57618	9.0649	8.14083	7.68709	7.70406	7.72153	7.74215	8.23618	7.31782	9.22395	8.76838	8.30316	10.1815	7.81494	9.67914	9.65716	9.62843	8.1872	8.63274	8.60831	9.06128	8.10226	8.56135	8.55673
8.83325	9.29086	8.79186	9.25025	8.76453	9.2214	9.20406	8.24299	8.69173	8.66808	9.11888	9.09969	8.61193	8.59687	8.11499	9.51828	8.10035	8.56959	8.56993	8.56933	9.51346	8.10634	9.05777	9.07234	8.1488	8.17446	7.73267	8.23741	9.68618	10.1868	9.26794	9.75558	9.76685	9.29949	9.76991	7.88275	9.28513	8.33014	9.72526	9.70155	9.20803	7.77506	9.16731	7.74197	8.67364	9.13531	9.13542	8.66389	8.6616	8.66168
8.7416	9.19758	8.22739	9.1525	9.13531	8.17425	7.68366	8.13685	7.64749	7.63608	8.57515	8.57672	9.05442	9.53722	9.07962	8.62281	8.16871	9.13185	9.62683	9.1769	8.72853	9.22624	7.83628	9.27188	8.8254	8.37926	8.87207	8.42308	10.3263	9.86759	9.40179	9.87172	9.86239	8.43139	9.35589	7.45353	7.90363	9.76867	8.34257	8.79873	7.84988	8.77979	8.30414	9.24182	9.7089	9.69989	8.75349	8.27164	8.25398	8.70824
9.13083	8.66	8.66105	9.60235	9.12959	8.65558	8.6557	9.12933	9.60723	8.6796	8.22998	8.25569	8.75495	8.78692	9.28561	8.83824	9.80218	9.35	9.36749	10.3243	8.4544	9.88142	8.95017	9.9008	9.4389	9.44716	10.8655	9.45829	8.52311	8.99498	10.4079	9.93348	8.98899	8.97773	8.02454	9.89145	10.3407	10.3224	9.35557	8.39084	8.36466	8.81028	8.79021	9.24248	8.76169	8.28249	8.74574	8.27272	9.20554	8.73229
9.77245	9.78271	9.79604	9.33216	9.33825	9.34396	9.35399	9.83509	9.37844	9.86455	9.87987	9.89728	8.97091	9.45495	9.93434	9.46845	9.94132	9.46781	9.93475	8.98937	9.92869	9.92682	10.3963	9.45173	8.98644	9.93292	9.93843	10.4173	8.54686	9.96394	10.4398	9.50217	10.4316	10.4157	9.92317	10.3653	9.39388	8.89339	9.80416	9.77982	10.2321	8.34182	8.80254	8.79877	8.32883	8.7967	9.26624	9.73493	9.26464	9.73013
9.54867	10.5038	10.5109	9.57194	10.5157	10.0444	10.0432	10.041	9.09663	10.0316	10.0236	10.0125	10.4691	9.98243	9.49513	9.47801	8.99131	9.44649	9.90206	8.48445	9.42315	9.42339	9.4253	9.89882	10.3777	9.9132	9.4437	10.8586	9.92646	8.99222	8.53019	9.00561	10.4151	9.94257	10.4032	9.91879	9.4316	9.41097	8.92209	9.84196	10.3002	10.2921	9.35619	9.35837	9.82833	9.36339	9.83413	10.7738	8.89948	9.36941
10.1066	9.63788	10.1048	10.0955	9.61577	10.5431	10.9977	9.57226	10.0228	10.0014	9.50979	9.48895	9.46856	9.44395	8.48459	9.40305	9.38242	8.89602	8.41171	9.81139	9.80931	8.87635	8.88477	7.49292	9.8613	10.3541	8.97065	9.93226	10.4195	9.02983	9.509	9.98354	9.98274	9.51368	9.03708	9.0234	9.94511	9.92773	9.44156	10.3637	9.41867	9.8816	9.41155	9.87807	10.3458	9.88062	9.88858	9.42773	9.43367	9.4299
10.0119	9.9993	9.51896	9.50821	9.49399	9.01262	9.46691	9.44854	9.89631	9.4054	9.85297	9.82916	8.8697	8.38352	9.77664	8.82865	9.29265	9.76165	8.35691	8.83576	8.85132	10.2751	9.36019	9.84945	9.87399	9.89824	8.98433	8.06853	9.49367	10.4452	10.4569	10.4585	9.05275	10.9135	10.423	9.93107	9.90495	9.41692	8.93409	8.92208	7.98069	9.36857	10.3058	8.91236	9.83114	8.89815	8.41528	8.85682	9.30578	9.74093
8.90902	8.89872	9.3575	9.35027	8.87787	8.86986	7.92557	9.7976	9.79013	8.84558	9.31063	9.30398	9.29743	9.76026	9.75556	8.81382	9.27912	9.27953	8.34694	8.35803	8.37261	9.79713	9.3497	9.83918	9.38654	8.46402	10.3463	8.47864	8.94813	9.41797	8.94739	9.41027	8.00862	9.39952	10.3206	10.7639	10.2703	9.31485	8.82073	8.78545	8.76621	9.67103	10.1198	9.6395	9.17198	7.78756	9.17594	9.64516	10.1158	8.73802
8.81341	8.81082	9.74713	9.7472	9.28044	9.7477	9.27651	8.80618	9.26825	9.72855	8.7862	8.31189	8.77298	10.1729	8.76665	9.70277	9.23453	9.69996	9.23703	9.24338	9.7177	8.32085	8.80069	8.8115	8.36279	8.84233	10.2443	9.32299	10.2447	9.7641	9.28581	8.79033	10.6246	7.80471	8.6971	7.28929	7.72846	9.10188	9.55911	10.0113	9.0908	7.70244	8.17539	10.4972	9.12755	9.15535	10.5514	9.64954	8.29397	9.6843
9.20937	9.66895	8.7296	9.19647	9.19834	9.19514	9.19485	8.72319	8.2499	9.18062	8.70133	9.16233	8.68861	8.2123	9.14885	9.61711	8.22113	9.6247	9.63977	9.17703	9.1833	9.18756	9.19038	9.65606	9.64556	10.1033	8.69431	9.61587	9.59595	10.0484	9.57579	8.64118	10.0197	9.5426	8.61132	8.13969	8.13442	8.59833	8.60249	8.14575	9.07679	8.16776	7.26424	8.19693	7.29791	9.61087	8.69875	8.70526	9.16501	9.62371
9.13303	9.59675	8.18814	8.18583	8.6527	8.65378	9.12045	9.58752	8.65224	7.71749	9.11266	9.57443	9.56515	9.08634	8.61842	9.07171	8.6034	7.6611	9.5178	9.05444	8.58368	8.58314	8.58655	7.66258	8.59596	8.13776	8.13383	9.98755	8.14236	8.60297	9.07019	8.61092	7.69119	9.07862	8.61716	10.4666	9.09194	9.09428	8.64347	7.72892	9.57043	9.11493	9.57366	9.11159	9.10875	10.0208	8.63247	9.07887	9.98349	7.67593
8.11516	7.64927	8.11088	7.17213	8.10439	8.56032	8.09503	8.08724	9.00734	7.6037	7.59255	8.04674	8.50933	8.03534	8.49599	8.497	9.43273	7.58938	8.99369	9.00549	9.47883	9.03121	9.04435	9.5135	8.60015	9.06587	9.07418	9.07934	7.70725	8.16977	9.09047	9.55404	9.092	8.63148	9.08988	9.54284	8.61841	9.07145	9.06422	8.59611	9.04614	8.58084	9.95332	9.03067	9.94411	9.02143	9.01564	9.467	8.08712	8.5379
7.96757	7.0323	8.89222	8.89421	7.9616	8.42746	7.50315	7.50529	8.89723	8.45053	8.9131	7.54099	8.01241	7.56407	8.50378	8.05249	8.99252	8.54895	7.64532	8.58909	8.60958	8.62737	10.0183	9.57485	9.58061	10.4994	8.65975	8.65194	9.10512	8.635	8.62291	8.60804	9.05144	8.57753	8.56297	7.63326	8.53815	8.52982	10.3514	9.88652	8.50619	8.95799	8.49569	7.11718	8.02976	8.94159	8.48037	8.02076	9.39028	9.38592
8.90073	8.91432	9.84324	8.93331	9.39966	8.47893	9.42013	9.88946	8.51836	10.3789	9.46787	9.93163	9.9437	9.03606	8.58486	8.59435	8.6043	9.99506	9.09095	8.64243	8.64905	9.57232	9.57445	9.5721	10.0235	8.17411	9.0778	8.60263	9.49972	9.02315	9.00246	8.97947	8.50136	8.0238	8.91749	8.90009	8.43379	8.88269	8.87945	9.79165	7.50147	7.96092	8.8711	8.86825	8.87112	9.32726	8.8738	8.8738	8.88298	9.78926
9.55516	10.0342	8.64983	8.65693	9.58296	8.66676	9.59496	9.13846	8.21814	10.0571	8.21723	10.0522	8.6698	9.58521	9.12211	8.66091	8.65665	9.11356	9.11139	9.56552	10.0168	9.54712	7.70065	9.51737	9.03964	8.10061	8.99397	8.51041	8.48808	8.00829	8.44278	8.41947	9.31174	9.29245	7.90172	8.80812	8.3459	7.88944	6.98193	7.45168	8.83577	8.85219	8.41674	9.34685	8.90291	8.00352	9.37452	9.3827	8.47327	8.92707
10.0872	9.61967	8.69225	9.61537	9.15169	9.14723	9.6047	8.22281	9.59453	8.67076	10.0412	8.19875	8.65317	10.0282	9.11057	9.5685	9.10715	8.64113	10	9.52427	9.03948	8.09355	8.5201	8.02605	8.44882	8.87652	7.92672	8.35472	7.87798	8.31777	7.85126	7.84918	7.85615	8.32613	7.88374	6.98936	9.28891	7.94902	7.9723	7.98738	8.92288	9.83827	8.92608	8.92298	9.36529	7.9849	7.96716	7.03459	8.37843	7.9132
10.0388	8.15059	9.05577	9.05385	8.12376	9.94964	9.94117	9.01666	9.92413	8.09401	10.8437	8.10063	9.94725	9.96763	9.07255	10.9227	10.0174	10.0126	11.8259	9.0467	8.08205	8.03256	9.81125	7.91978	9.69816	8.73775	7.78195	7.75551	7.7512	9.58499	9.60856	9.64356	6.94931	7.00018	8.86941	7.99255	10.7469	8.95088	8.04588	9.85723	7.1147	7.98748	9.77137	9.73706	9.70213	8.76594	6.02744	6.00548	7.81764	8.72801
[truncated: 211 more columns]

## Sheet: Figure 2e
V_G (V)
linspace(-0.28,1.28,261)
V_B (V)
linspace(0.75,1.02,91)
Charge compressibility (10^12 cm^-2 V^-1)
0.38923	0.943017	1.27395	1.02253	0.998284	1.28502	1.04149	1.02165	1.30642	0.795738	1.01325	1.29477	1.03164	0.999581	1.03085	1.02234	0.994657	1.02562	1.01893	0.996007	1.03312	1.03364	1.26882	1.30758	0.793528	0.785914	1.3229	1.29004	1.0327	1.04434	1.00854	1.02465	1.03299	1.25777	1.02091	0.774503	1.00505	1.02491	1.03331	0.995511	0.758906	1.04874	1.28401	1.04256	1.32624	1.30268	0.815557	1.11138	1.34331	1.11257
0.400146	0.686284	1.00348	1.27318	0.757743	0.773918	1.537	1.27437	1.04176	1.04858	1.27157	1.03032	0.784925	1.00949	1.02279	1.02771	1.00049	1.2661	1.02099	0.746949	1.02481	1.28542	1.26715	0.800894	1.05235	1.28221	1.06022	1.04435	1.02387	1.04141	1.0184	1.01133	1.28315	0.757785	0.755198	1.28107	1.01457	1.01338	1.0305	1.00832	1.00131	1.03637	1.0346	1.03077	1.0569	1.04728	1.31666	1.35787	0.829474	1.09692
0.95141	0.978868	0.762928	0.768968	1.2646	1.27283	0.78246	1.03093	1.28665	1.03755	1.02835	1.02751	1.0278	1.01834	1.27176	1.02204	0.759949	1.01359	0.764614	1.00535	1.26902	1.02974	1.02374	1.04234	1.04959	1.28917	1.04899	1.04334	1.27869	1.03071	0.768939	1.01337	1.27069	1.01504	0.758776	1.01931	1.27313	1.0183	1.02351	1.01506	0.753758	0.768761	1.28684	1.54465	1.04492	0.789048	1.05389	1.33633	1.08227	0.831058
0.926798	0.968429	1.01653	1.01718	1.26216	1.02511	0.778865	1.27509	1.03663	1.03325	1.27487	1.02926	1.02484	1.01889	1.02515	1.27145	1.01284	0.765862	1.26164	1.25696	0.767131	0.770106	1.02228	1.0391	1.29084	1.28837	0.795328	1.03644	1.28015	1.02988	1.01642	1.0151	1.01826	1.01071	1.01436	1.0198	1.01587	1.27576	1.02472	0.757449	1.01179	0.766678	0.765786	1.28309	1.29406	0.0134896	0.536995	1.57762	1.32742	1.86257
0.935679	0.966532	1.00889	1.01678	0.763178	1.02002	1.27351	1.02204	1.03037	1.03071	1.02243	0.774558	1.02505	1.01842	0.772607	1.02249	1.26462	1.26646	1.01194	1.0059	1.01587	1.01953	1.01865	1.03418	1.03784	1.03346	1.54258	1.2848	0.774711	1.02856	1.01797	1.01266	1.01776	1.26472	1.26456	0.766044	0.763749	1.01799	1.02479	1.01733	1.01351	1.02379	1.27986	1.28238	1.03898	1.03781	0.787714	0.80312	1.32162	1.07304
0.951071	0.979948	1.01246	1.01625	1.01626	0.771726	1.02213	1.27149	1.02695	1.0261	1.2726	1.02106	0.771805	1.02068	1.02069	1.02054	1.01684	1.01359	1.01059	1.00829	1.0118	1.26688	1.26914	1.02713	0.782817	1.03229	1.28507	1.03179	1.02542	1.0242	1.01859	1.01431	1.01439	1.01246	1.01198	1.26859	1.01757	0.765921	1.02226	1.02041	1.01834	1.02108	1.02375	1.02536	0.774395	1.28854	1.55185	0.794162	0.800922	1.06735
1.43636	1.47251	1.26239	0.763691	0.764531	1.02144	1.26896	1.26858	1.02446	1.27044	0.770526	0.521484	1.26741	1.26896	1.02118	1.26828	1.26674	1.01469	0.757828	1.00839	1.01137	1.01195	1.01705	0.774677	1.27732	1.27853	1.03225	1.02785	0.773228	1.02333	1.26748	1.01434	1.01529	0.760921	0.760778	1.26734	1.01593	1.01914	1.52973	1.01994	0.509881	0.512048	1.02306	1.53641	1.28429	1.03024	1.03818	1.04413	1.04792	1.05801
0.444356	1.21954	1.25483	0.762433	1.01181	1.26868	1.26891	1.0168	1.02112	1.02012	1.0163	1.01657	1.01683	1.26553	1.2677	1.01739	0.762822	0.761626	1.26065	1.00725	0.75838	1.01139	1.01321	1.27049	1.02409	1.02298	1.27697	0.776867	1.02153	1.2715	1.01932	1.01414	1.01587	0.513621	0.760894	1.01457	1.27019	1.51997	1.01972	0.766722	1.01864	1.02146	1.02443	1.02395	0.773145	1.02995	1.2879	1.03871	1.04298	1.30398
0.958433	0.981776	1.00574	0.759319	1.0126	1.26553	1.01622	1.01698	1.01703	1.01614	1.01558	1.01132	1.01276	1.0147	1.26169	1.01261	0.76352	1.00827	1.00815	1.01019	1.00696	1.00987	1.01428	1.01513	1.01966	1.0223	1.02132	1.27297	1.27125	1.01865	1.02	0.765359	1.01458	1.01899	0.764966	1.26656	1.27246	0.766193	1.01782	1.0216	1.02084	1.27354	0.770565	1.02461	1.27973	1.03009	1.03089	0.776634	1.03815	1.29626
0.936365	0.723575	1.00634	1.00323	0.75832	1.26397	1.26193	0.763779	1.01689	1.26239	1.01179	1.01036	1.25608	1.00901	0.760198	1.00618	1.25927	1.25892	0.754761	0.758937	1.01003	1.00896	1.01379	1.26596	1.01469	1.01825	1.26915	0.766996	0.768958	1.01834	1.01745	1.26804	1.01636	0.768438	1.27175	1.01928	0.769501	1.27178	1.27041	1.02019	1.02089	0.765718	0.767568	1.2789	1.27958	1.02726	1.03018	0.774853	0.776963	1.03562
0.436641	0.713032	1.24431	1.24902	1.00126	0.759381	0.759827	1.25708	1.2622	1.26101	1.00747	0.509887	1.00617	1.50016	1.00409	0.75528	1.00172	1.00395	1.00568	1.00608	1.01032	1.01241	1.26318	1.2661	0.764417	0.763191	1.01679	1.01655	1.26462	1.0179	0.768893	1.01605	1.01919	1.02143	1.01904	1.02278	1.02407	1.52231	1.27151	0.516391	1.01725	1.27239	1.02262	1.02097	1.02469	1.02724	1.02617	0.77383	1.0306	1.28461
0.951868	0.972787	0.994552	0.997681	0.752382	1.00459	1.25433	1.25625	1.00751	0.758443	1.0066	1.25135	1.00302	0.75207	0.997254	0.999461	1.24928	0.997853	0.753486	1.00665	0.757233	1.01402	1.26623	1.26516	1.01658	0.763822	1.01245	1.01559	1.01352	1.01306	1.01947	1.0178	1.01723	1.02387	0.770647	1.27183	1.52783	1.02184	1.01857	0.768953	1.01773	1.26901	1.02161	1.01995	1.02072	1.0253	0.769473	1.02503	1.28392	1.02831
0.437634	0.965713	1.24445	1.24285	0.749625	0.506217	1.2492	1.25071	1.2555	1.00353	0.504092	0.753359	1.2486	0.999052	0.996286	1.24157	0.995273	0.996592	0.998022	1.00529	1.00907	1.01097	1.01699	1.01786	1.01566	0.765702	1.0139	1.51342	1.01373	0.76246	1.01432	1.01838	1.01887	1.27041	1.02329	1.02348	1.02194	1.02325	1.02046	1.01736	1.26889	1.01745	0.764195	1.01848	1.01921	1.02097	1.27664	1.02479	0.770549	1.02671
0.917188	0.949306	0.987612	0.992619	0.99291	0.750237	0.998257	1.49425	1.0017	0.752444	0.999335	1.00088	0.998975	0.994564	0.99455	0.992301	0.989833	0.994293	0.997554	1.0001	1.00807	1.01224	1.01386	1.26961	1.01894	0.764623	1.01529	1.01314	1.00983	1.26333	1.26472	1.01394	1.01953	1.02194	0.770946	1.02457	1.27303	1.01954	0.768993	1.01672	1.01318	1.01601	1.26782	1.01497	1.01872	0.765384	1.01866	1.27691	1.0249	1.02438
-0.0631394	0.704675	1.22917	0.989706	0.992907	0.994867	1.24425	0.99517	0.499629	0.998894	1.24675	0.996564	0.748696	0.995673	1.24069	1.24039	0.742017	0.741165	1.245	0.750548	1.00254	1.26037	0.764129	1.01484	1.26974	1.26883	1.01297	0.763001	1.0107	1.00793	1.01371	1.01522	1.26529	1.02181	1.02269	1.27111	1.02311	1.02139	1.01655	1.01555	1.01483	1.01258	1.01394	0.762436	1.01448	1.26844	0.763644	1.01905	1.27633	1.02437
1.40915	0.947765	0.487995	0.985948	1.23758	0.993846	1.24013	0.993116	0.996707	0.994807	0.746785	0.995078	0.994186	0.995478	0.992281	0.988974	0.991179	0.991128	0.992407	0.999134	1.00236	1.00517	1.01257	1.01475	1.01475	1.01836	1.01579	1.01181	1.01161	1.00878	1.00923	1.2646	1.26502	1.01558	0.77084	0.771465	1.01821	1.26977	1.26696	0.760461	0.762279	1.01312	1.26249	1.01329	1.01478	1.01165	0.761999	1.27151	1.27212	0.767021
0.403661	0.687226	0.977094	0.983966	1.23347	0.991122	0.742755	0.988994	0.994414	0.993682	0.99099	0.992843	0.992506	0.990943	0.992551	0.990911	0.988528	0.992256	0.99373	1.24306	1.00008	0.754556	1.00577	1.01188	1.0143	1.26486	1.01691	0.764537	1.01011	1.26058	1.00947	0.757811	1.01253	1.01426	1.01412	1.01821	1.01783	1.01507	1.01468	1.26283	1.01031	1.01325	1.26467	1.01221	1.01323	1.01246	1.01219	1.01572	0.763833	0.764222
0.900149	0.9324	0.971357	0.981398	0.984534	0.987511	0.988142	0.987626	0.991372	0.992563	1.23829	0.987829	0.741077	0.989073	0.988284	0.991287	0.74086	0.989689	1.24365	0.99437	0.994782	1.00143	1.00392	1.2555	1.26247	1.01399	1.01299	1.01611	1.01304	0.7573	0.759652	1.00874	1.25784	1.26235	1.01149	0.760547	0.764234	1.26442	1.26053	0.760936	1.01271	1.01071	1.01336	1.26638	0.760546	1.01092	1.26441	0.759351	1.01409	1.01695
0.894933	0.68278	0.969107	1.47101	1.22909	0.98499	0.736284	0.737478	0.989121	1.23672	1.23552	0.985613	0.735522	0.737248	1.23674	0.98776	0.990377	1.2406	0.991263	0.994289	0.745672	0.996197	1.25056	1.00288	0.755323	0.761893	1.26317	1.01241	0.764343	1.26134	1.25902	0.758407	1.00626	1.00553	1.00777	1.00822	0.757031	1.2605	1.26043	1.00853	0.761339	1.01388	1.01138	1.01455	1.26601	1.00997	1.01072	1.01235	1.01034	0.760429
0.885165	0.921615	0.715613	0.723029	1.22296	1.22782	0.978873	0.731668	0.985816	1.23339	0.734873	0.734659	1.22982	1.22974	0.735716	0.987079	0.987725	0.74302	1.24198	1.23986	0.744701	0.744699	0.99379	0.998787	1.00155	1.00522	1.26206	1.26272	1.01274	0.763157	0.760456	1.00684	1.00537	1.00373	1.00141	1.00405	1.00549	1.00477	1.0077	1.01033	1.00958	1.2622	1.26381	0.761407	0.762138	1.2635	1.26148	0.759296	1.01102	1.01048
0.883525	0.917285	0.95566	0.716562	0.722096	0.97425	0.974389	0.973655	1.22626	1.22936	0.98014	0.978844	0.978967	0.728791	0.731303	0.985369	0.986954	1.24028	0.994789	0.991908	1.23949	0.743992	0.743204	1.24133	0.998332	1.00254	1.00463	0.760272	1.26344	1.01069	0.760927	1.25906	1.00241	0.751575	1.0001	0.999057	1.25309	1.00447	0.754661	1.00988	1.01179	1.26085	1.26211	0.761436	0.759729	1.26105	1.00941	0.756867	1.00709	1.26053
0.885469	0.917927	0.705273	1.20549	0.96394	0.473352	0.968158	1.21588	1.21948	0.974841	0.976653	0.728168	0.726481	0.975364	0.977974	1.23115	1.23645	0.740766	0.741905	1.24244	0.741868	0.739142	0.74111	0.740019	1.48781	0.996951	0.752027	-0.489206	1.26388	3.00852	1.26333	1.01293	1.00508	1.00041	0.748501	0.996537	1.24733	1.00043	0.752049	0.755447	1.0097	1.01038	1.00882	1.00842	1.25999	1.00723	0.75658	1.00884	1.00555	1.00586
0.88525	0.91928	0.705268	0.706765	1.20612	1.21035	0.961851	0.715011	0.719975	0.968222	0.969619	0.972295	0.971161	0.971373	1.22584	0.981258	0.736521	1.2418	1.2429	0.742947	0.993798	1.23984	0.988236	0.741377	0.74081	0.993459	0.999823	1.00108	1.25819	1.2605	1.00681	0.755566	0.750672	0.996791	0.996154	0.99574	0.995034	0.998418	1.25381	1.0075	1.00801	1.01029	0.760576	1.25642	1.25795	0.75815	0.754344	1.00661	1.00642	1.00294
0.884008	0.917472	0.950978	0.953043	0.955469	0.710993	0.957413	1.20269	0.959253	0.962523	0.716812	0.967211	0.970097	0.723131	0.975243	0.982689	0.985477	0.990219	0.993611	0.992363	0.993608	0.993378	0.990018	0.989468	0.990224	1.24072	1.24475	0.999554	0.75365	1.00268	1.0016	0.750451	0.994151	0.994392	0.996188	0.993464	0.995114	0.999386	1.00054	1.25762	1.01081	0.758175	1.01061	1.25974	1.00734	0.758522	1.00784	1.00533	1.0049	1.00464
0.883253	0.914742	0.947336	0.703682	0.706366	1.20225	1.2009	0.704098	0.952379	1.20327	0.712965	0.715757	1.21453	0.971212	0.480676	1.23189	1.2377	0.744155	0.992834	0.993683	0.994107	0.992485	0.992732	1.23926	1.23632	0.992392	0.993771	0.74398	0.749949	0.994055	0.990216	0.994989	0.98826	0.987156	1.24606	1.24386	0.740183	0.747994	1.00096	0.752179	0.758794	1.26249	1.25994	1.00815	1.01103	1.00848	1.00787	1.01163	1.00608	1.00367
0.878912	0.663575	0.945853	1.19704	0.951424	0.953168	0.702814	0.946685	0.947091	0.702253	0.954598	1.20785	1.21301	0.722833	0.73152	0.987439	1.24156	0.999039	0.996504	1.24134	0.996192	0.740067	0.736434	0.739614	0.982407	1.23402	0.992749	0.739545	0.98963	1.23887	0.731773	0.980539	1.22925	0.979989	0.986001	0.988887	0.988845	0.991875	0.745984	1.00291	1.25205	0.750452	0.755537	1.2459	1.24282	0.749889	0.741293	0.989667	1.24593	1.23314
1.35679	1.14621	0.941995	0.701832	0.703111	1.19948	1.19567	0.695217	0.941667	0.944101	0.700425	0.954108	0.96291	0.967541	0.730028	0.992567	1.49322	1.25106	1.00411	0.497772	0.994909	1.23996	0.733875	0.98178	0.979481	0.727397	0.980015	1.22966	0.975779	0.967497	0.963091	0.96417	0.708374	0.716	0.980383	0.975321	0.976088	0.983667	0.975081	0.975321	0.982699	0.969818	1.21604	0.964103	0.437495	0.674726	0.923594	0.891808	0.866772	0.87159
1.35448	0.89805	0.692269	1.1947	0.952862	0.705165	0.946677	0.941275	0.93864	0.9389	1.18973	0.946525	0.458877	0.961478	0.97099	0.984487	0.994702	0.999073	1.2436	0.993203	0.992093	0.984861	0.982485	0.727171	0.964444	0.966872	0.96591	0.949114	0.697994	0.947378	0.92702	0.927588	0.938802	0.676263	0.67528	0.928695	0.899276	0.62462	0.626944	0.854664	0.830677	0.600587	0.857681	0.835575	0.594066	0.86286	0.738659	0.775822	0.930975	1.05678
0.847594	0.892271	0.937834	0.944319	0.95382	0.954617	0.947023	0.94361	0.941942	0.940211	0.942138	0.697007	0.70015	0.950295	0.957714	0.718736	0.96388	0.966664	0.717711	0.706214	0.709344	1.20265	1.18966	0.94654	0.940816	0.662685	0.900926	0.888514	0.356358	0.847961	0.843118	0.302031	0.563926	0.847858	0.838597	0.58474	0.840212	0.610769	0.604626	1.24621	0.930409	0.837107	0.839978	0.59642	1.28196	1.29313	0.841638	1.08705	0.751717	1.12908
0.326957	0.618583	1.16131	1.17628	1.19107	1.19483	0.450442	0.69598	1.18918	0.942508	0.697422	0.693095	0.939793	0.938911	0.68448	0.926395	1.15877	0.388612	0.61897	1.11059	0.845327	0.59564	0.365271	0.607502	1.09201	0.837798	0.328817	0.410608	0.816061	0.8369	0.701527	0.738014	0.890815	1.18766	0.868404	0.921707	1.07185	1.09895	0.770839	0.589964	1.50376	1.31383	1.21511	0.718375	0.53025	1.42732	1.18844	0.946291	1.19966	1.21633
0.773651	0.579031	0.393165	0.901877	1.16602	0.929034	0.927108	0.931414	0.691151	0.69366	0.940385	0.934637	0.430216	0.666828	1.39463	1.37409	0.610093	0.590191	0.824666	0.657243	0.655386	0.472987	0.576791	0.688774	0.977181	0.755448	0.790342	0.975509	0.887396	1.06378	0.997993	1.18657	0.939407	0.879896	1.14164	0.761375	0.764756	1.3666	1.38624	1.16016	1.20858	0.760977	0.759892	1.2667	1.47357	1.23301	0.784493	0.80511	1.04458	1.05815
0.751592	1.03909	0.85309	0.14754	0.164364	0.899713	1.14473	1.15255	0.665433	0.665171	1.3997	0.898028	0.72931	0.827485	0.616985	0.862917	0.991506	0.539535	0.672691	0.816335	0.717157	1.02654	1.12042	0.98976	1.08984	0.927458	0.882118	1.2886	1.21755	0.979937	1.14063	0.987194	0.781272	1.42581	0.928863	0.977236	1.45919	0.773797	1.02331	1.02023	1.05641	1.55908	1.30485	1.31949	1.08148	0.589723	1.09527	1.33837	1.34451	1.62335
0.724942	0.760604	0.668759	0.943556	0.981094	0.51089	0.785932	0.805299	0.807531	1.07375	1.22319	1.11113	1.26647	0.773376	0.415897	1.02876	0.909715	1.08469	1.34968	1.06878	0.892051	0.966674	0.984488	1.24092	1.16572	0.934369	0.963373	1.2517	1.0593	1.01315	1.489	1.27208	1.03621	1.29888	1.06282	0.575251	1.07302	1.57607	1.33631	1.35359	1.37179	0.879689	0.861927	1.3613	1.6892	1.16859	0.84528	1.09221	1.11983	1.16038
1.28222	0.988318	0.808675	0.936062	1.1246	0.898682	0.74501	1.00607	0.955847	1.39058	1.28352	0.985357	0.729267	0.730704	1.15181	1.4073	0.917058	0.724388	1.43164	1.45071	0.731651	0.973907	1.50144	1.27549	1.2804	0.819018	1.31687	1.57719	0.845776	1.09095	1.08011	0.836449	1.34399	1.37568	1.14291	1.11438	1.12587	1.42946	1.40914	1.16664	1.19436	1.16828	1.12961	1.37285	1.16054	1.40256	1.4027	0.871148	1.1127	1.15443
0.80631	0.421013	0.890653	0.84443	0.961093	1.29511	1.01985	1.23948	1.01835	0.99149	1.27731	1.49541	1.02908	0.839219	0.778012	1.21857	1.46272	1.26007	0.815748	0.82364	1.30629	0.852537	1.34106	1.57321	1.36814	1.1239	0.903028	1.42169	1.65088	1.16558	1.16623	1.40916	0.924288	1.17043	1.1686	1.16612	1.40856	1.44365	1.19652	1.35154	1.06069	0.85745	1.13686	0.686674	1.6623	1.31168	0.831036	1.14974	0.870606	1.36452
0.840266	0.605116	0.659886	0.972715	1.46496	1.21764	0.763303	1.04131	1.04958	0.819472	1.07494	1.31359	1.32429	1.57417	1.09023	0.118031	1.11623	1.83475	1.33998	1.61822	1.38262	0.742497	0.940615	1.57028	1.41879	1.20845	1.25956	1.51115	1.39867	0.902455	1.17766	1.41668	1.12926	1.36955	1.15628	0.940724	0.937693	1.62906	1.58937	0.851534	1.1269	1.13246	0.891838	0.652726	1.11791	1.85389	1.36705	1.36416	1.41713	0.895555
1.82666	1.12604	0.937547	1.22847	0.76455	0.777189	1.02342	1.29567	1.09318	1.08259	1.83835	1.12323	0.608736	1.11809	1.38845	1.39656	1.40684	1.21082	0.945089	1.43749	1.75417	1.23571	0.904215	1.12865	1.40553	1.15985	0.920359	1.44919	1.45035	0.41062	0.894496	1.65743	1.14053	1.34271	1.65312	1.20042	0.951725	1.63135	1.10076	0.642065	1.32371	1.32431	1.14827	1.36112	1.06383	0.850726	0.850846	1.3333	1.32201	0.372511
0.960254	1.19715	1.2093	1.00434	0.806741	0.591555	1.0516	1.5554	1.33883	0.423787	0.919367	1.62254	1.4203	1.70564	1.26944	1.18836	1.38456	0.940351	1.41847	1.65652	0.406317	1.20219	2.19751	1.34955	0.385297	0.424354	1.39866	1.41295	1.66255	1.66826	1.15107	0.909573	1.42559	1.6584	0.921954	0.427699	0.867476	1.84926	1.59747	1.07243	0.368301	0.58123	1.30558	1.57358	1.31303	1.07075	1.33444	0.609885	0.838094	0.812875
0.928227	0.233903	0.758368	1.78846	0.60199	0.604433	1.56619	1.10052	0.91654	1.36206	1.84807	1.6499	0.483648	0.922445	1.64517	1.44011	1.35517	0.871878	0.947965	0.951041	1.67586	1.91623	1.11357	0.626026	0.383981	1.62286	1.90501	1.15216	0.915307	1.40011	1.39703	0.911403	0.879591	1.3793	1.63545	1.09213	1.32447	0.833372	0.559429	0.857494	1.57421	1.51177	0.5531	0.578207	1.32902	1.34594	1.08462	1.30457	1.29032	1.54247
1.40469	1.1963	1.04045	1.30096	1.31096	1.06681	0.814083	0.572362	1.06115	1.82612	0.868183	1.12004	1.12523	0.892448	1.62817	0.668404	0.986704	1.22594	1.14188	1.86157	1.37671	0.101923	0.854117	2.17618	1.41045	1.1017	1.05081	0.814372	0.871005	0.875099	1.33211	1.61627	1.85895	1.32627	0.114254	0.834233	1.33267	1.08608	1.3232	0.815642	0.809283	1.79371	1.53608	0.796934	1.06353	1.08364	1.08581	1.32736	1.5564	0.810512
1.49014	1.24829	0.775912	1.06788	1.3526	1.07142	1.29878	0.576719	0.823924	1.3468	0.637603	1.12967	1.13589	0.663403	1.42373	2.17183	1.41041	1.12647	1.31943	0.592521	0.616765	1.35486	1.3504	1.31823	1.29013	1.05	1.34213	0.868872	0.593506	0.841952	1.10411	1.82416	1.58801	1.32689	0.841456	1.09991	1.5735	0.823369	1.01678	0.796276	0.576576	1.27478	1.03094	1.25636	1.26079	1.03446	1.03856	1.03123	1.50476	0.778594
1.98031	0.98694	0.562404	0.891852	0.853775	1.32956	1.62958	1.10486	0.86388	1.13522	0.860261	1.31132	1.34074	1.10268	1.55168	1.09678	1.09108	0.868411	0.854626	1.30225	1.06256	1.30198	1.30453	1.28595	1.3064	0.588669	1.05314	1.31559	0.617194	1.31838	1.53442	1.06934	0.587491	0.568013	1.04551	1.78405	1.54326	0.818107	1.27613	1.01088	1.01267	0.5309	1.02377	1.26749	0.783775	1.52065	1.02578	1.04852	1.05642	1.29226
0.543956	1.26307	1.58592	1.1498	0.869913	1.13037	1.07919	0.526847	1.53704	1.79983	0.551225	0.768989	1.32678	1.09402	0.80877	1.30825	1.3058	1.06315	1.31448	0.574721	0.814738	1.29486	1.53704	1.54024	0.365287	0.586213	1.7451	1.3055	1.06187	1.29608	1.27491	1.0285	0.813223	0.76917	0.516855	1.05825	1.30382	1.05175	1.29059	1.28367	1.02077	0.498793	1.74705	1.04173	0.541253	1.9941	0.790042	0.319475	1.27444	1.76319
0.40147	0.499718	1.5563	1.79687	0.600063	1.06847	1.50322	1.01528	0.565558	0.330007	0.813352	1.55908	1.80149	1.3078	1.31058	0.829337	0.781373	1.05503	1.08714	1.27658	0.30332	0.560824	2.26469	1.0415	0.0755205	1.03172	1.51348	1.76836	1.28944	-0.15469	1.03718	2.00509	0.325953	1.04386	1.77583	1.30608	1.08349	1.04572	1.02325	1.04109	1.2647	0.768166	0.764826	1.01781	0.78525	1.25199	0.294943	0.806654	1.99664	1.50709
1.45957	1.26228	0.806717	0.33128	1.26012	2.0124	1.30742	0.778464	1.06417	1.07085	1.31485	1.33883	0.804228	0.7842	1.29377	1.28554	0.579029	0.810727	1.48783	1.26117	0.801016	1.03101	1.03686	1.26584	1.25828	0.56117	0.833299	1.29627	1.50236	1.29008	1.30306	1.27322	0.319585	0.561911	1.53046	1.29679	1.0446	1.28812	1.29422	1.27284	0.761325	0.757454	1.49309	0.781739	0.52972	1.02203	1.02968	1.7535	1.04772	0.80848
1.49664	0.785158	0.547072	0.806736	0.829208	1.27727	1.99959	1.2982	0.802884	0.58606	0.808367	1.50443	1.51816	1.51322	0.807642	0.32653	0.786006	1.48375	1.49795	1.51778	0.544103	0.315535	1.05144	1.29072	1.27882	1.28155	1.53715	1.04414	1.04959	0.807468	0.0756815	1.26196	2.22589	1.03475	0.542999	1.27267	1.02304	0.551685	1.02617	1.24754	1.00185	1.01132	1.24732	1.00169	1.01112	1.2646	1.02138	1.02992	1.28946	1.0287
-0.458042	1.48405	2.00123	1.04973	0.556349	0.805434	1.52394	1.24654	1.2481	0.318044	0.574121	1.76297	1.74397	0.536616	0.782603	1.50509	1.01714	0.78415	0.536637	1.27202	1.77147	0.805707	0.574158	1.53213	1.76488	1.04859	0.571809	0.778253	1.25637	1.27674	0.773897	0.770495	0.548116	1.26387	1.48853	0.768778	1.27076	1.03055	1.25514	1.26093	0.776825	0.774305	1.2333	1.22156	0.765521	1.01774	1.24787	1.01777	1.01767	1.00677
0.950104	0.990439	0.793963	0.795629	1.25656	1.00391	1.02973	1.29331	1.28127	1.27172	0.785696	1.03786	1.28564	1.24996	1.24295	0.558864	0.774461	1.96831	1.05641	0.341029	1.06159	1.30494	2.02774	1.28986	0.31545	0.295289	1.00442	1.50136	0.784608	1.01843	0.776286	1.24581	2.19454	1.46988	0.278845	0.0299807	1.23317	1.24673	0.99878	1.0086	0.990314	0.75252	0.987366	1.24121	0.550568	1.71109	1.22779	0.774796	1.48696	0.554746
-0.507102	0.262035	2.20893	1.7387	0.330129	0.786484	1.50384	1.51561	0.323863	1.064	1.97807	1.01959	0.571197	1.02167	0.778466	1.24857	1.48328	1.26393	1.06784	0.37477	1.30438	1.78396	1.56141	1.29304	0.801597	0.0830976	0.568643	1.52792	1.26143	1.26087	1.03244	0.774508	1.4809	1.47809	0.761776	-0.169693	1.2398	1.949	1.25416	1.47121	0.737318	0.506606	0.737401	0.975876	1.23126	0.507279	0.749651	1.70766	0.763153	1.01997
0.460855	0.759448	1.27825	1.26554	1.03499	0.5498	0.542099	1.50486	1.26906	1.03177	1.73492	1.23268	0.51848	0.290923	0.988259	1.67565	1.23047	1.24646	0.776117	0.80684	1.04213	0.830592	1.30104	1.03603	1.03375	1.49146	0.545405	0.998886	1.69965	1.25586	0.981283	0.24918	0.731314	0.983068	0.51359	1.21387	1.46142	1.00065	1.26066	0.773273	0.992716	1.25606	0.541979	1.47438	1.71506	1.00374	0.530229	0.534354	1.25871	1.2309
1.85801	1.1996	0.309093	0.784972	1.74453	1.49514	1.48493	0.764729	0.513596	1.23536	0.778977	0.530691	1.23429	1.24744	0.0382114	1.21686	1.7165	0.325458	1.28764	1.52728	0.382179	1.0854	1.79414	2.02837	1.75977	0.347822	0.577406	1.28177	1.0247	1.01816	1.23877	0.987048	1.22689	0.989217	0.972288	0.959882	0.513219	0.771028	1.24668	0.758257	1.47798	1.45963	0.499205	1.00686	0.760779	0.980593	1.48671	1.02015	1.00599	1.95158
0.86216	0.934892	1.4951	0.552399	0.775976	2.91458	1.249	-0.417638	1.00547	1.24056	0.55746	1.72931	1.47375	1.23842	0.513264	0.0391101	1.0015	1.25231	1.73626	1.28358	1.29673	1.05184	0.817744	1.05662	0.806865	1.25148	1.24754	0.79389	1.01134	1.00627	1.7139	1.44537	0.0040401	0.487465	1.44764	0.968171	0.743432	1.24286	1.72437	1.00068	0.295462	1.00261	1.23335	1.03483	1.24183	1.47498	0.550169	1.00564	0.989605	0.284237
0.893323	0.022478	1.2492	1.9574	1.25066	0.801616	0.808379	1.73246	1.5056	1.2573	1.00817	0.794103	1.02115	0.999951	1.00957	1.70092	0.989725	1.00383	1.5015	1.02889	-0.344723	0.606658	2.20175	1.25696	1.02636	1.24946	0.292294	0.525447	1.70806	1.23581	1.20563	0.00409488	-0.221221	1.64719	1.8829	0.988969	0.513225	0.72467	1.92545	1.21971	-0.437113	1.24235	1.70886	0.995592	0.764063	0.76185	1.23535	1.23914	0.768628	1.23026
-1.4231	0.972694	1.71734	0.786437	0.811766	0.809699	0.587925	0.584734	1.96586	1.46873	0.580224	0.386784	0.766907	2.17158	1.73543	0.776796	0.780761	1.2383	1.25192	0.353293	0.823867	1.52333	1.523	1.26152	0.787114	1.24744	0.991514	0.331353	1.27619	1.94342	0.76095	0.24014	0.673551	1.65446	0.955027	-0.239866	1.18558	1.67885	1.22257	0.275844	1.44998	1.92415	0.524009	0.782691	0.789379	0.306563	1.69954	1.49649	0.10552	0.763961
0.44973	0.987241	1.05382	1.74445	2.00329	0.595707	1.50901	2.19947	0.571218	0.592463	1.7475	1.28332	0.580808	1.01701	1.25548	0.294853	0.294694	1.47814	1.70024	1.74959	1.50131	-0.179002	0.321081	0.796333	0.770363	1.46244	1.46068	0.785442	1.0286	1.6919	0.248527	1.17586	0.485029	0.462456	1.15736	0.933258	1.40554	0.953626	0.967057	0.294835	0.75547	1.69877	1.26048	1.9745	1.2542	-0.154912	1.52643	1.77318	0.805913	0.786749
0.548843	0.537025	1.2523	1.52376	1.53244	1.53167	0.365375	0.828469	1.53189	0.584482	1.2942	1.07534	0.80839	1.72146	1.70247	0.506524	0.734322	0.758564	-0.156322	2.14905	2.15753	0.561582	1.47019	0.75721	-0.148012	0.780333	0.781694	1.28273	2.43595	1.23124	0.269041	1.19293	0.500838	1.39932	2.09034	-0.430521	-0.438971	1.40841	2.15486	1.24176	0.53016	1.73282	1.75309	0.569885	0.788154	1.0129	0.789683	1.71001	1.47897	1.01886
0.0790552	0.582503	1.30471	1.30193	2.00626	1.52478	0.591551	0.634279	1.07716	1.94785	1.05468	1.52033	1.45801	0.535104	0.53761	0.696217	0.924202	0.506588	1.19786	1.2356	0.328619	1.24593	1.73484	0.568422	1.50273	0.814325	0.350553	1.52169	1.74311	1.49299	0.743306	1.66348	0.50402	1.16613	1.17264	0.476569	1.15572	0.454605	0.713246	0.261758	0.73828	0.538079	0.30789	1.93901	2.17913	0.782568	0.812078	0.824823	1.02531	1.93197
3.21602	1.19639	-0.602606	1.50043	1.07284	0.587803	1.94525	0.0864705	0.562216	1.71935	1.21631	0.977238	1.19157	1.40936	0.51755	0.730457	0.918801	0.698321	1.65287	1.66119	0.784038	0.320418	1.00897	1.53765	1.53335	1.75524	1.52674	1.05476	-0.11451	-0.376467	1.69417	1.91676	0.741774	0.274935	0.69769	1.36042	0.692297	0.722889	1.41552	1.87572	1.42366	0.741391	0.0556088	0.293547	1.00531	1.22847	1.69484	1.24383	0.3061	0.0604445
1.3605	0.519112	0.786928	1.23687	1.72078	1.71596	-0.358131	0.771899	1.6602	1.44154	1.6628	0.967444	1.17897	0.690009	0.449045	0.659319	0.674778	0.909244	0.23631	0.0345467	2.1009	1.63968	0.0728175	1.03853	2.19248	1.70851	0.334325	0.114989	1.71339	1.44381	0.278505	1.4372	0.961452	0.25682	1.15238	1.37732	0.699483	0.910835	0.921711	-0.178838	0.524701	2.36705	1.89739	1.22382	0.775146	0.764957	0.999545	1.22631	1.69031	0.993719
-0.0102254	0.499171	0.998057	1.71481	1.01044	1.25165	1.5001	1.67221	1.18559	-0.178245	0.956275	0.24356	0.25298	2.53519	1.14134	-0.471639	0.915911	1.58983	0.686098	0.0270589	1.67022	1.4733	0.788886	1.4766	1.25814	1.03435	0.588599	1.25937	2.14364	0.527296	0.486389	0.721234	0.489046	1.81952	1.34808	0.435773	0.203348	0.637764	-0.280416	0.225722	2.3099	2.07674	0.724958	0.716111	1.16508	1.23692	1.02089	0.0865398	1.26807	1.26413
1.77938	1.86849	1.71685	1.70488	0.996728	0.7586	1.44438	1.21755	0.732693	0.951394	0.94741	0.241047	0.9421	0.945494	0.94648	1.59089	1.14593	-0.19525	0.234978	2.08512	1.43601	0.0777748	1.2424	1.72515	0.801531	1.04427	1.30291	0.604413	1.0462	2.15595	0.967706	0.279717	1.85904	1.81221	0.217733	-0.0220521	1.0992	0.649247	0.643239	1.55451	0.44047	0.690676	1.1391	1.3715	1.15697	0.257562	-0.398058	1.01547	2.64787	1.03409
-0.387955	0.291356	1.66208	1.91473	1.0341	1.48723	0.0794702	0.966733	2.56709	0.0551257	0.722309	1.16295	-0.401064	0.517504	2.07838	2.08549	1.63304	0.0215789	-0.210201	0.702843	1.61919	1.87185	0.0705354	0.0819149	1.26679	1.75854	1.29529	0.363135	1.26877	2.85153	1.67644	-0.179824	0.0302941	0.243017	1.58875	1.83256	1.13189	0.651405	0.244743	0.947163	1.15515	1.15064	-0.668511	0.484859	2.31334	0.51786	1.22929	1.91982	0.999007	1.47293
1.86324	1.6448	1.45592	0.0792235	0.538785	0.999467	1.20763	1.45245	0.529379	1.21693	0.775774	0.776591	1.90035	1.43826	0.30342	0.509714	1.18541	0.729527	0.509572	1.88079	1.4136	0.0556095	1.01433	1.26854	0.829519	2.46348	1.7634	0.132915	1.26858	1.47283	0.302136	0.272862	1.84771	1.84477	0.213564	-0.00754947	0.923887	1.13986	0.937327	1.40195	1.39386	1.63292	0.0283809	-0.421952	0.955053	0.718016	0.74549	1.03223	1.72566	2.62057
2.30004	1.39888	0.288722	0.509044	0.955259	0.743611	0.75257	1.20734	1.44293	-0.150178	0.0900835	2.62169	1.91553	0.310827	0.776398	2.14133	0.739019	-0.204222	1.41505	1.18935	0.503306	-0.158813	1.46256	2.18738	1.31083	1.80965	1.58687	1.09496	0.621725	0.81963	1.00166	0.958204	1.15828	1.37538	1.12258	-0.0279361	0.677076	0.908255	0.909978	1.16898	0.487369	0.710554	1.64245	1.41795	1.40662	0.714739	0.299194	1.24324	0.549294	1.47525
-0.0239017	1.16686	1.66202	0.949763	0.48456	-0.660965	0.733773	2.13921	1.44982	1.91722	0.988925	0.780786	0.0909279	-0.398321	1.68032	1.66159	1.4162	1.40559	0.698744	0.685537	1.16143	0.253001	0.0271179	0.292467	1.2805	2.9359	2.02482	1.33613	1.08059	1.04857	1.47152	0.740399	0.027649	0.925145	1.37365	-0.457937	0.929944	2.09146	0.50923	0.507272	1.64494	1.67214	0.525697	1.65881	1.6311	-0.214288	0.744271	0.988052	0.311783	1.92753
2.32136	0.949173	1.20346	2.35632	1.18755	0.507769	-0.16086	0.545544	2.18879	1.74138	0.348697	1.51853	1.50994	1.47176	1.21556	0.497475	1.63794	1.16557	-0.0149951	-0.0263562	2.2805	0.441603	-0.0126994	1.16858	0.282308	0.764859	1.49852	1.27427	1.26823	1.48983	2.15965	1.91229	0.713518	0.927876	-0.22083	0.00157842	0.924283	1.64608	2.12026	0.508974	-0.398409	0.966821	0.759296	2.1429	2.34359	-0.181571	0.281878	2.37157	0.791191	-0.358299
5.05201	2.30797	0.0157607	1.16362	-0.21896	0.490567	2.35385	0.98526	1.01183	1.70441	1.92783	0.0776988	-0.160303	0.740357	1.41329	0.94154	1.61915	1.1499	-0.0103403	1.59533	1.14111	1.3794	0.232547	0.253381	1.8766	0.301263	1.25609	1.01506	0.317421	1.67791	1.648	0.918441	0.432267	0.669984	0.6702	1.12512	0.917422	0.96685	1.44237	0.972055	0.739721	0.735819	0.513155	1.45277	0.753097	0.505945	1.44137	1.22636	1.23093	1.24402
3.66099	2.29927	1.15779	0.920566	-0.23569	1.1591	1.86361	0.966484	0.749029	1.44577	1.2225	1.2131	1.88387	1.17368	0.23531	0.213355	0.901166	-0.0431514	0.647082	1.11434	1.12602	1.14259	1.38102	1.40878	0.500285	1.66136	2.13054	0.506399	0.2779	0.967036	0.480331	1.14672	1.83949	-0.477962	0.211588	1.17461	0.51281	1.69787	1.26698	1.26442	1.94482	1.69752	0.747022	0.261645	1.16723	0.9175	0.223561	1.17006	1.1854	1.18253
-1.43054	1.60256	2.53119	-0.50335	-0.264868	0.678644	1.6043	1.8434	1.17933	1.20871	-0.174939	1.45831	3.07937	-0.181237	-0.18501	0.959048	1.41501	2.55754	0.908375	-0.494107	0.659689	1.82254	1.14101	-0.2433	1.38098	1.39764	0.482681	0.254068	0.941658	0.944049	1.38819	1.59792	-0.491518	0.428888	1.58369	0.460227	0.72686	2.11149	0.964315	0.26709	1.65151	2.3454	0.492711	0.723919	0.486017	0.00726316	0.934108	0.714335	0.738149	1.21876
-0.0639886	1.12225	1.58781	-0.0452634	0.410655	0.62612	1.78303	1.10463	-0.0241192	0.934475	0.268937	2.14354	1.24409	-0.835579	1.48674	1.96488	1.02528	2.13979	1.41402	-0.228364	-0.230714	0.702858	2.33133	1.41747	-0.192814	1.91275	0.990442	0.0538141	0.749392	1.20504	2.56833	1.15076	0.18914	0.406016	0.427569	0.907119	1.15759	-0.198193	0.980349	1.67325	2.35411	1.90516	0.300351	0.976705	0.726503	1.17421	1.38563	1.15591	0.696743	0.00782402
-0.531386	0.866944	1.57216	1.32763	0.627776	-0.750537	1.3235	0.415773	-0.0049799	2.56674	0.761417	0.804406	1.30086	0.615994	1.76569	1.53375	0.807564	1.45901	0.967328	0.690536	1.35627	-0.246299	-0.69912	2.77852	1.64317	-0.408305	1.69603	1.47692	0.0991641	1.95124	1.69957	0.0429406	0.716696	1.17827	1.17073	1.18624	1.19221	-0.204425	1.90215	2.61225	-0.171905	0.0515507	1.67808	0.509506	0.50439	2.12887	1.19653	-0.194811	0.960076	1.19457
1.29335	2.24627	1.12987	0.200602	1.08849	0.657978	0.906998	1.81622	-0.416472	-0.865029	2.35149	0.78626	1.03253	3.3326	1.02631	-0.824032	1.69521	1.89355	0.252676	0.929034	-0.227728	1.38152	0.926135	0.723973	2.11614	0.0550055	1.0112	2.1795	0.799079	0.101657	1.92285	1.89479	0.740597	0.272418	0.472006	1.18685	1.4315	1.19462	0.0551504	0.285209	1.67417	1.92198	1.01688	0.110586	0.809171	1.72742	1.49465	1.02578	1.23833	1.21508
2.68513	1.35614	0.454143	1.33858	0.90019	0.242558	-1.11284	0.0278288	3.44675	1.88235	-0.145642	1.43881	1.67778	0.321728	1.45788	1.66214	-0.417387	-0.649225	1.62655	2.51348	0.441799	1.13552	0.904991	1.37479	0.927325	-1.59101	0.241138	1.85885	2.79003	0.953048	0.476188	0.915791	-0.210098	1.40147	2.31438	1.65456	1.20632	0.515117	1.01231	1.70624	0.545981	0.573127	0.590974	0.822011	1.05595	1.29027	1.97862	1.03711	0.997425	1.44466
1.23084	2.20308	0.662842	0.443421	1.83039	0.691926	-0.640189	0.742966	2.79467	1.45828	0.790094	0.349694	1.25196	1.02241	1.22168	0.764898	0.0816676	1.42066	1.41942	1.63871	0.731677	1.18277	1.84146	0.029648	0.0462277	1.17377	1.17579	0.923481	2.27866	2.50544	-0.705579	-0.261996	0.666227	0.00503361	0.473063	0.911178	2.5165	2.08905	1.87694	0.738764	-2.21062	0.275078	2.33026	1.91545	1.45009	1.69215	1.45056	1.21702	0.0516119	0.0401543
2.57091	-0.0770862	-0.926042	1.57353	1.61332	-0.181543	0.475232	2.08574	0.762198	1.2027	1.87884	0.071061	0.0618156	1.18274	1.41772	1.85972	1.16012	0.469393	1.85542	1.19738	0.722197	-0.13656	1.70654	2.58511	-0.133273	1.68801	1.23731	1.21105	0.725807	-0.189873	1.38223	0.455423	1.83968	2.05263	-0.211491	1.4024	0.676683	0.247228	0.0456825	0.0443541	1.65344	1.65653	1.87606	2.10619	0.977109	-0.164048	0.516515	1.41897	0.491307	1.17286
-0.58999	-0.31501	1.54053	1.56503	0.478718	-0.413832	-0.201282	1.85322	2.57158	1.68218	0.555584	1.67235	0.984175	0.745953	0.740271	-0.186501	1.15709	1.40987	1.85901	0.978249	0.507142	1.18809	0.737355	0.922081	0.935039	0.918439	1.36111	0.232985	-0.0148711	0.168314	0.860197	1.79145	1.11349	1.6006	0.453269	0.679322	-0.63491	0.0909299	2.61668	1.94114	2.17153	1.04045	1.26851	0.140907	0.823202	1.70521	1.90519	2.80203	-0.3923	-0.416446
-0.55169	-0.0771476	0.221461	0.711767	1.37042	0.91985	2.04925	1.62359	0.0708957	1.21313	0.990072	0.311302	1.88509	1.39826	0.484099	0.699545	0.0395954	-0.383989	1.1945	2.99929	0.530881	1.23515	2.86454	0.591371	0.756057	1.2149	1.41853	1.85552	0.0124727	-0.718872	1.10566	1.3356	1.32971	-0.46417	0.44199	2.49317	0.0362746	1.15761	1.1555	1.84004	0.960015	-0.852389	0.705742	2.0658	1.16159	0.464029	0.68409	1.15677	1.16334	0.260716
1.64116	1.70157	-0.189824	-0.396461	2.25762	0.949887	0.741451	2.34398	0.799381	0.121649	2.15719	2.39238	0.158711	0.141181	3.01942	1.87201	-1.94538	1.1826	2.104	1.20238	0.518532	0.771146	1.65485	0.285188	1.85908	1.42736	0.477612	1.10083	0.206893	-0.0198553	1.77602	1.52887	0.858137	0.658056	-0.0104984	1.3657	0.687681	0.0243385	0.271422	1.87367	1.6716	0.535237	1.43557	0.751756	0.971485	1.19976	2.08304	1.19564	0.0639953	1.85429
0.392999	1.49174	0.645859	0.468032	1.35022	1.79395	1.36421	0.0480323	0.508698	0.54859	1.42734	1.40045	1.20942	0.119336	1.19168	0.525336	1.19799	2.30466	0.304722	1.64297	0.772669	0.116091	0.815134	1.89125	1.20161	1.68614	1.43301	0.710199	0.914468	0.678722	0.864336	-0.69207	0.880124	2.42656	-0.0232397	-0.246685	1.56016	1.15249	2.07039	0.498852	0.491625	0.709677	-0.183189	1.14973	1.82602	1.13653	0.220773	1.80262	1.57805	-0.22488
-0.0510715	-0.236223	0.643557	1.32547	1.55806	1.52114	-0.425055	-0.427207	1.97624	1.11537	0.257302	0.742358	0.516537	1.35911	1.82365	1.39356	-0.142548	0.984181	2.05511	0.0635357	0.744584	2.72543	1.395	0.48947	-0.413053	0.927038	1.38774	0.44173	1.06683	0.213852	0.693859	1.15903	1.58775	0.28222	0.299095	2.06815	1.84948	0.524432	0.557192	1.92373	1.47401	0.970104	1.3925	0.0549805	-0.42579	2.25316	2.25425	0.658744	-0.465672	-1.31388
2.94545	0.631302	-0.388605	1.10956	1.14355	1.81466	-0.847538	-0.194408	2.68087	1.39977	1.38716	0.294409	1.63418	0.73468	0.500033	3.79393	-0.632739	-0.695064	2.16376	-0.00797256	0.57581	0.361417	0.170654	0.224928	-0.78068	1.98166	2.6507	1.18833	1.12815	0.0589133	0.0845232	1.83386	1.82619	2.01911	1.58625	0.0638761	0.282156	0.27687	2.51028	2.4917	-0.631662	0.034538	1.81923	0.264798	0.901448	-0.435573	-0.00988511	2.65345	0.0461931	1.62754
0.41257	1.27405	1.27945	0.254238	-0.188596	1.72355	0.471789	0.477071	2.19413	-1.4271	0.336052	3.57069	0.778681	0.205771	1.92112	1.86798	2.32324	0.941566	0.212335	-0.00646109	0.0478775	0.0239925	1.07457	1.97044	0.0155535	0.890167	1.97919	0.697893	0.944371	1.58438	0.504607	-0.390377	1.60182	2.94578	0.0302643	0.227008	1.073	0.615882	0.220056	-0.190548	2.0483	2.04945	0.878033	0.894052	1.09618	-0.485893	-0.0181459	1.95446	1.07987	0.0130852
-2.21891	0.638083	2.8394	0.860142	0.0260001	0.667058	1.94919	1.3489	0.647049	1.51223	0.0217093	-1.50653	1.78304	3.48633	-0.635705	0.0873211	0.966303	-0.167314	2.02882	2.07866	0.757467	0.73487	1.35781	1.59949	2.02929	0.943183	-0.608953	-0.8307	1.13185	2.41783	0.729506	1.13976	0.724801	0.308212	3.32584	2.86243	-1.5653	-1.58365	0.434052	1.07772	2.60943	1.3379	1.32518	0.860106	0.596497	1.03989	-0.918202	1.03051	0.572521	0.180035
2.04985	1.70632	1.0937	1.69597	0.844269	-0.880774	-0.0504562	2.51643	2.31091	-2.00034	0.511319	2.88498	0.193043	-0.655055	-0.857181	1.2851	1.99238	2.2117	1.51675	0.316561	-0.504682	-0.118545	1.19422	2.04373	3.31833	1.47133	-0.30937	-0.517786	1.88965	2.46292	0.974547	0.599913	0.97978	0.331496	-0.786832	1.31793	2.44338	1.10777	0.0325035	1.29034	0.63256	1.11858	1.15348	1.14307	1.07473	0.27439	1.81491	-0.00435688	0.708331	2.27196
-1.33474	1.45043	1.72023	0.851838	0.845345	-1.28566	0.401707	1.49525	1.3059	0.701873	-0.340576	2.1964	2.64443	2.25048	0.69173	-1.51859	0.43061	1.48275	0.146327	-0.0246899	1.69917	1.90266	0.196838	0.663855	1.09504	-0.217839	0.875534	1.15137	1.19478	1.22377	0.835896	2.44019	2.72577	0.713894	0.198583	1.64491	1.11234	0.605087	0.792815	-0.507632	-0.0799554	0.345728	0.41333	1.28218	1.93452	1.74869	1.04705	1.89818	0.107929	-0.573623
-1.67831	0.600924	2.70129	0.452265	0.229714	1.46042	0.832966	0.154593	-0.750811	0.75567	1.22196	0.161628	1.86872	0.370487	-0.643109	1.28972	0.66191	2.44097	1.96617	0.0179257	1.11735	0.0321739	0.0170443	0.880454	0.876804	1.97791	1.59006	1.11033	-0.356963	-0.940234	1.84648	2.33519	2.61987	1.99379	-1.26478	0.994855	2.66104	0.900753	1.05219	0.21255	0.419711	1.49829	0.460712	-0.197052	1.93863	1.7478	0.910629	0.239208	-0.209497	0.891214
-5.52596	0.619501	2.54947	-0.375198	1.37553	1.72369	1.89208	1.76942	-0.620937	-0.00981936	2.83444	-0.353723	0.0470218	2.63131	1.14721	1.12926	1.5176	2.15324	-0.208447	0.408857	0.178304	-0.506372	1.88287	0.183453	-0.87024	0.629683	2.54898	0.433662	1.32435	2.4574	-1.57911	0.14761	3.36967	1.00578	0.999161	1.79893	0.442108	1.04626	1.41875	-0.722887	0.326861	0.974228	-0.482851	1.01781	0.617926	1.51074	0.895557	0.655057	0.630029	1.29843
0.359766	2.98566	1.35615	-0.806355	2.77219	0.643572	0.838657	1.73993	0.188253	0.793518	0.573406	1.17775	0.157392	-0.496694	0.778801	1.62553	-0.686695	1.42506	1.22713	-1.27452	1.48922	2.17643	1.32827	0.258771	0.959325	-0.116779	0.312119	2.44792	1.40181	1.43807	1.66696	2.15034	1.08773	0.415245	1.82121	0.87729	-0.630438	-0.623734	1.02073	1.81139	0.800274	0.217147	0.645851	2.40831	0.344825	0.758888	2.44938	0.975785	1.17133	0.250888
2.84452	1.06953	0.646032	0.83441	-0.144414	1.05876	1.28012	0.620198	1.22988	0.169471	0.597388	1.65291	0.102884	0.545322	0.178378	-1.45181	0.924531	3.66468	1.1363	1.83729	1.66364	-0.701212	1.82392	2.25664	0.276117	-0.134138	2.01406	1.77531	-0.742821	0.550265	2.65682	-0.106498	-0.114532	1.59983	1.20361	1.32273	2.14256	1.2762	0.605862	0.547167	-1.20121	-0.234927	1.49992	2.53611	0.867346	-0.827887	1.53348	0.883368	0.892914	2.38247
-0.872883	-0.228777	0.621269	2.96428	0.854003	-1.47525	2.08961	2.08176	-0.812042	-0.854469	1.87145	2.29014	1.45006	1.04331	0.568205	-0.665405	0.198711	2.09098	0.245859	-1.57871	2.17993	2.9728	0.752475	0.568494	1.13185	1.76148	0.501063	0.861336	0.993448	0.748669	0.507196	-0.712843	-1.73225	0.755005	2.50668	1.73219	1.52825	0.260548	-0.410851	0.859017	2.98409	1.67839	-0.431774	-0.798498	0.48315	2.6499	2.47654	-0.100284	0.320704	2.01065
0.278317	-1.93731	0.00138522	3.55842	1.69464	-0.414629	0.789554	1.4144	-0.883129	0.162454	1.19197	0.129853	-0.217873	1.63684	1.01059	1.67243	1.01612	-0.817457	1.24082	-0.0344121	0.846381	1.68686	1.93077	2.3651	-0.84687	0.149989	2.28814	0.599695	-1.06968	-0.593753	1.74519	2.20623	1.19004	0.561647	0.10755	0.748225	1.76421	1.03783	1.46785	-0.0570203	0.139214	1.03706	0.189542	2.11179	1.0375	-0.241983	1.26734	0.854869	0.0149235	1.26025
[truncated: 211 more columns]

## Sheet: Figure 2f
V_B (V)	n_x (10^12 cm^-2)
0.75	0
0.753	0
0.756	0
0.759	0
0.762	0
0.765	0.000252825
0.768	0
0.771	0
0.774	0.000746919
0.777	0
0.78	0
0.783	0
0.786	0
0.789	0
0.792	0
0.795	0
0.798	0
0.801	0
0.804	0
0.807	0.000539771
0.81	0.00335456
0.813	0.00852209
0.816	0.0290305
0.819	0.0632823
0.822	0.110166
0.825	0.156503
0.828	0.205387
0.831	0.255649
0.834	0.304649
0.837	0.352451
0.84	0.399833
0.843	0.446333
0.846	0.489484
0.849	0.534482
0.852	0.578882
0.855	0.621204
0.858	0.660309
0.861	0.707484
0.864	0.747568
0.867	0.784194
0.87	0.823382
0.873	0.858057
0.876	0.893543
0.879	0.933223
0.882	0.968514
0.885	1.00499
0.888	1.03819
0.891	1.06944
0.894	1.10038
0.897	1.13048
0.9	1.16574
0.903	1.19347
0.906	1.22561
0.909	1.25695
0.912	1.28681
0.915	1.32082
0.918	1.35301
0.921	1.38468
0.924	1.41595
0.927	1.44609
0.93	1.47171
0.933	1.50072
0.936	1.53225
0.939	1.55528
0.942	1.58409

## Sheet: Figure 3a
n_e (10^12 cm^-2)
linspace(0.01,1.49,75)
n_h (10^12 cm^-2)
linspace(0.01,1.49,75)
mu_e (meV)
-15.3958	-20.7678	-33.1455	-30.1952	-30.5675	-30.1763	-31.1556	-31.0128	-32.9095	-26.3298	-27.243	-28.4916	-29.6856	-23.3851	-24.5868	-25.7126	-25.4977	-25.8379	-21.3584	-23.088	-25.0673	-25.137	-20.4414	-22.7181	-24.2507	-24.5703	-19.8496	-20.8367	-22.8495	-23.9604	-20.9696	-21.8293	-23.5494	-19.5854	-21.2854	-20.7711	-20.639	-21.5804	-18.2475	-20.5624	-22.5067	-21.3622	-21.4636	-21.4023	-19.3679	NaN	NaN	NaN	NaN	NaN
-2.26746	-11.4885	-22.1115	-29.146	-30.1001	-29.9535	-30.85	-26.4745	-26.4745	-26.0326	-27.0347	-28.4359	-23.1768	-22.9549	-24.3543	-25.2808	-25.5629	-21.245	-21.3771	-22.1199	-24.5029	-20.235	-20.3154	-21.7089	-23.7425	-20.7853	-19.2067	-18.694	-21.7058	-19.9503	-19.3501	-20.7879	-18.9573	-18.2849	-20.0333	-17.8866	-18.7051	-20.27	-17.1686	-18.3908	-18.7483	-18.7995	-19.0581	-18.7633	-18.6828	-21.2809	NaN	NaN	NaN	NaN
-2.05766	-9.46829	-11.5158	-18.8749	-27.1088	-29.3435	-28.9998	-26.7682	-26.4597	-25.9058	-25.9355	-25.6715	-25.1486	-22.7187	-24.3397	-23.0913	-22.5275	-22.4139	-21.6768	-20.3529	-19.2518	-20.0361	-20.7459	-20.7641	-19.2116	-19.8545	-20.1159	-17.2115	-18.0615	-18.4456	-18.9669	-18.6336	-18.2451	-18.4376	-18.3364	-17.7171	-17.796	-17.2208	-17.5565	-18.4896	-17.9869	-18.2409	-18.0109	-17.4637	-18.5981	-17.7103	-18.0135	NaN	NaN	NaN
-9.1575	-9.88184	-14.045	-17.5508	-26.4056	-29.3445	-29.0104	-27.8283	-28.6407	-27.769	-27.129	-25.8069	-24.5413	-26.1926	-25.1233	-24.4321	-22.3774	-23.0422	-22.7174	-22.5836	-20.5485	-19.0862	-20.4183	-19.3899	-19.3048	-19.1941	-20.0019	-18.3371	-18.2495	-18.7525	-18.6773	-18.6838	-18.9051	-18.086	-18.183	-18.0792	-18.5659	-18.0548	-16.9271	-18.735	-18.2361	-19.3697	-18.2108	-17.0324	-18.1219	-19.0298	-17.7462	-18.8684	NaN	NaN
-8.67665	-8.74458	-12.5242	-13.449	-22.8928	-25.0887	-28.883	-30.4321	-30.4045	-29.0575	-28.8419	-26.0986	-27.3886	-26.4725	-26.3817	-25.0131	-22.9518	-25.3705	-22.9643	-22.8435	-22.6255	-21.6724	-21.9232	-20.3576	-19.5839	-19.5599	-19.5422	-20.2314	-19.2311	-18.8406	-19.6786	-19.582	-18.7868	-18.4573	-18.8948	-19.4658	-18.5344	-18.0186	-18.0675	-20.4428	-19.5321	-20.7303	-20.2962	-19.4896	-19.5945	-19.5778	-18.8012	-17.5458	-18.2625	NaN
-8.81805	-8.88711	-12.5829	-15.2971	-17.983	-21.945	-28.9331	-31.1474	-31.1846	-30.1143	-30.1457	-29.9952	-29.0248	-27.5372	-26.858	-26.5843	-26.7796	-26.1798	-25.8336	-24.0553	-23.6453	-24.6826	-23.215	-22.1399	-20.8079	-23.1144	-20.8988	-20.323	-20.1017	-22.222	-20.992	-19.8027	-20.9722	-21.0341	-19.6365	-18.5905	-20.7591	-19.736	-17.4827	-21.8161	-21.4322	-22.5059	-21.5926	-19.8507	-19.8063	-19.4174	-20.7117	-17.949	-20.7585	-21.0697
-7.44915	-12.1381	-12.9985	-16.4231	-18.4158	-20.2164	-23.0096	-31.5122	-33.2288	-33.1653	-33.3231	-31.9381	-29.8458	-28.6339	-27.3143	-28.7094	-27.7034	-26.6562	-26.3197	-25.9848	-25.0753	-24.8198	-24.4968	-22.6479	-24.275	-23.6288	-22.5149	-21.4618	-22.5125	-22.2194	-22.4761	-20.3241	-22.2893	-21.9266	-20.9249	-22.644	-21.0155	-20.0978	-22.9983	-22.45	-20.2497	-22.5686	-22.4058	-22.2273	-21.9369	-19.4228	-21.0509	-19.4874	-23.4341	-21.7875
-9.03936	-12.7269	-15.0791	-18.1986	-18.2081	-21.2859	-22.5941	-27.5958	-33.0514	-33.5915	-34.5159	-32.9203	-30.4923	-29.8102	-32.5607	-30.2557	-29.3018	-27.6033	-26.6063	-28.4656	-27.0939	-26.1007	-25.7195	-27.164	-24.8628	-23.8148	-24.9079	-25.7352	-24.224	-24.4683	-23.7527	-25.0199	-24.3243	-22.8845	-22.3526	-23.4337	-23.3601	-21.1105	-24.8572	-24.7408	-24.373	-24.2265	-24.341	-23.7949	-23.4893	-24.2746	-24.153	-22.4436	-23.7086	-23.4379
-12.1967	-13.3413	-15.0637	-18.1713	-20.6642	-22.3348	-24.6672	-25.5651	-30.4141	-34.3622	-34.9609	-33.5215	-32.8711	-34.1919	-33.0278	-32.6334	-31.4464	-30.4023	-30.0357	-29.7454	-28.5419	-28.105	-29.1643	-27.2503	-27.0221	-25.959	-24.8453	-26.5517	-26.2221	-24.001	-24.0587	-26.0401	-26.4026	-25.2598	-27.7617	-24.8374	-22.859	-23.0393	-26.1111	-25.8767	-26.3839	-25.6058	-25.1609	-26.9463	-26.3247	-25.7801	-24.8438	-23.306	-26.516	-25.7102
-12.7469	-12.6248	-19.6102	-19.1008	-21.7104	-23.3631	-24.7232	-24.6878	-24.2709	-33.8349	-36.2428	-38.3305	-36.7621	-37.0603	-33.89	-34.1585	-33.9623	-34.9508	-34.5841	-31.6733	-30.8368	-29.4356	-30.1054	-29.7568	-27.3755	-26.2057	-28.9036	-27.7816	-26.5699	-26.2498	-28.0855	-27.0932	-26.2855	-26.2317	-28.4808	-28.1718	-28.0641	-27.547	-27.2724	-27.2146	-27.9445	-28.1675	-28.1762	-28.2879	-27.8005	-27.0392	-27.0654	-27.7032	-27.5742	-27.1895
-11.3484	-15.1673	-18.6207	-19.5061	-22.736	-24.702	-24.1518	-26.4994	-26.9931	-32.2455	-35.5427	-38.357	-38.5081	-37.254	-37.2962	-33.7904	-37.0658	-35.7377	-35.1391	-34.3371	-31.9799	-33.904	-32.4301	-30.3134	-30.2978	-31.4044	-29.3273	-29.2499	-28.8238	-29.0494	-30.7454	-27.7706	-27.4111	-29.5628	-29.8127	-28.7785	-28.3294	-29.8076	-29.4207	-28.2097	-30.8771	-29.5437	-29.0863	-29.9525	-28.9498	-30.4212	-30.0588	-28.9002	-31.3152	-31.0666
-13.4696	-19.7829	-19.9919	-19.7877	-24.3555	-24.6567	-25.0363	-27.4506	-30.2922	-30.3692	-32.4912	-38.527	-40.0881	-38.5459	-37.3169	-41.5132	-38.604	-38.1992	-36.9631	-35.3258	-35.3335	-35.5979	-33.9694	-32.47	-31.8728	-32.4904	-31.5103	-30.8545	-29.4644	-32.1113	-30.1599	-30.9433	-27.8448	-31.1819	-30.1394	-29.7821	-32.0303	-30.8737	-29.6194	-30.9434	-32.3659	-31.7572	-34.1725	-33.0775	-32.1163	-32.2007	-31.4685	-32.6266	-32.3977	-31.6069
-14.5256	-21.8119	-20.5621	-22.7459	-25.948	-24.6546	-27.543	-28.3812	-30.1349	-30.5024	-29.4728	-33.557	-40.0775	-42.2496	-42.294	-42.5892	-41.3728	-38.8618	-38.789	-37.9626	-37.7237	-36.5406	-34.1497	-33.6886	-35.2541	-33.6674	-33.1554	-32.0117	-31.8364	-32.1204	-32.5099	-30.5002	-33.2672	-32.6399	-32.1922	-31.4922	-33.1617	-33.2928	-31.0634	-32.6623	-32.3682	-32.8755	-33.3109	-32.9097	-32.0589	-33.1711	-32.9906	-33.7625	-33.569	-33.2753
-15.561	-22.0395	-20.3195	-25.8386	-25.2432	-25.8174	-28.4709	-30.9512	-30.8586	-29.6621	-30.0185	-38.3871	-39.1892	-41.9872	-42.1247	-43.5237	-41.3292	-41.0468	-39.3804	-39.6468	-38.773	-38.6383	-37.2054	-36.4324	-35.4403	-35.4334	-34.6945	-35.8136	-32.7581	-32.4505	-32.5035	-34.1201	-34.389	-33.3552	-32.7386	-35.2031	-33.7793	-33.0368	-34.6502	-35.5032	-35.0564	-33.0763	-34.5157	-34.5255	-31.9256	-36.1508	-32.9671	-36.1626	-34.4111	-31.8031
-14.8609	-22.3511	-22.4432	-26.4396	-26.1787	-28.1954	-30.6233	-30.5877	-31.0188	-30.67	-29.8359	-35.875	-37.0888	-40.3942	-42.0756	-43.3965	-41.5372	-43.3588	-44.2618	-40.975	-40.6859	-40.01	-39.0096	-39.3995	-37.612	-36.4924	-35.9623	-36.5814	-35.0969	-33.5715	-35.3907	-35.6502	-34.5464	-34.4283	-37.3032	-36.6233	-36.0622	-34.9496	-36.5252	-36.0463	-35.2707	-36.8747	-35.9824	-34.2203	-36.3927	-36.1837	-35.9374	-37.785	-36.048	-35.8485
-17.57	-21.337	-26.7135	-26.7476	-26.5271	-29.1	-30.9557	-30.9825	-31.1781	-31.3301	-35.0098	-35.9304	-35.9879	-36.7422	-44.8565	-45.2024	-47.1859	-43.8465	-45.1048	-44.0285	-41.2737	-40.9859	-40.7724	-40.3311	-40.7502	-38.4952	-38.1068	-37.0384	-37.1947	-34.2564	-37.6732	-35.3009	-35.5118	-37.2195	-37.0616	-36.9261	-34.9947	-35.0902	-37.2464	-37.2296	-37.1459	-38.3535	-36.4715	-35.5739	-39.4606	-36.7624	-34.6319	-40.7602	-38.5011	-40.1093
-19.6118	-22.534	-26.1291	-25.9381	-28.4567	-32.5437	-32.2748	-31.8208	-31.9279	-35.733	-35.4805	-34.721	-34.0909	-34.0481	-42.2472	-44.8694	-46.9557	-46.1214	-45.2129	-45.3144	-44.0158	-45.0825	-43.6848	-42.7654	-41.7683	-39.8043	-39.8678	-39.3984	-37.102	-39.4266	-38.7091	-38.5649	-34.9201	-38.173	-37.9968	-36.9371	-35.6948	-38.1066	-38.6909	-37.3403	-40.3984	-38.7953	-38.2643	-39.5897	-39.1146	-39.744	-40.9733	-40.3155	-39.1051	-42.4669
-19.4966	-22.0877	-26.3001	-26.3793	-33.057	-32.844	-31.7965	-31.9237	-31.6849	-35.6844	-35.7138	-35.7164	-34.5092	-39.3979	-40.0843	-41.6862	-46.698	-47.334	-45.3072	-48.3916	-47.8168	-44.3353	-44.854	-43.457	-42.0019	-41.8248	-41.7171	-39.0142	-38.8686	-40.7279	-40.1915	-39.7528	-39.7623	-38.7355	-38.5947	-38.3878	-39.7319	-39.7007	-38.6577	-38.4882	-40.9894	-39.5922	-39.0043	-41.5802	-41.4184	-39.2369	-41.7289	-41.3331	-41.1773	-43.2338
-21.9548	-26.4653	-26.9378	-26.6689	-33.2812	-33.0835	-32.5527	-33.5322	-36.4456	-37.2035	-35.9443	-35.4973	-40.6431	-38.7446	-38.6299	-39.9649	-45.4861	-46.4175	-48.5674	-48.2929	-48.4043	-46.515	-45.4209	-44.8343	-45.1465	-42.0109	-42.4565	-42.619	-43.1856	-41.1291	-40.8216	-41.6196	-40.7718	-39.8288	-39.2758	-41.6218	-41.318	-40.1412	-39.8826	-40.9847	-41.6251	-41.2068	-41.9191	-41.0935	-40.0947	-43.0166	-42.4731	-39.4817	-43.9472	-42.6027
-21.3407	-28.4307	-27.0485	-33.7997	-33.0549	-33.2837	-34.2747	-37.2164	-36.7179	-36.9976	-36.5757	-38.4765	-39.4757	-39.9523	-40.3237	-38.1724	-43.2424	-45.5225	-48.594	-50.3741	-49.0507	-48.1094	-49.222	-47.903	-45.5916	-45.3758	-42.4234	-42.5658	-43.4923	-42.6767	-41.3286	-42.3475	-42.0864	-38.9893	-38.4245	-41.913	-41.4334	-41.5388	-42.7681	-41.0922	-40.7578	-40.4608	-41.2339	-39.8193	-40.1124	-43.3388	-42.1361	-41.3884	-44.6222	-43.8216
-22.2318	-29.555	-29.851	-33.7592	-34.1784	-33.8388	-35.2371	-35.6345	-37.1467	-36.6383	-36.8319	-38.9452	-38.936	-37.7322	-37.7254	-41.9	-41.8634	-42.2524	-44.0435	-51.1218	-49.1831	-49.7919	-49.7568	-49.0047	-47.647	-45.3446	-45.518	-46.2356	-45.1493	-44.4561	-44.1759	-43.1143	-42.6787	-41.7244	-43.026	-42.8149	-42.0574	-42.0379	-42.321	-42.1814	-41.1613	-43.7533	-43.9913	-40.8506	-42.5803	-43.18	-43.6243	-45.7494	-44.6709	-42.2192
-23.6515	-27.9643	-33.4531	-34.2568	-35.1104	-35.0889	-36.3995	-36.3501	-36.5359	-36.8484	-39.6494	-39.035	-38.4429	-39.4441	-37.8138	-41.1404	-41.1878	-42.5368	-43.6386	-46.1487	-48.8144	-50.6433	-49.4819	-49.2476	-48.5601	-48.9273	-47.5074	-47.2335	-46.0162	-44.5072	-43.9421	-43.7371	-42.8699	-44.8728	-44.3186	-43.2938	-43.5097	-43.3745	-42.4913	-42.0104	-43.1212	-42.9958	-42.771	-44.3109	-44.8101	-43.6411	-39.743	-45.4008	-43.6354	-42.9103
-28.6435	-28.2115	-33.4986	-33.4373	-33.9295	-38.4242	-37.708	-36.5036	-36.4289	-38.2114	-38.191	-38.1049	-37.9229	-38.2618	-41.3948	-40.7583	-41.1543	-40.6428	-42.1013	-44.0279	-46.2944	-50.5996	-49.4348	-50.4879	-50.5129	-49.1458	-48.4401	-47.1324	-46.7367	-45.9186	-44.9602	-44.3612	-44.0736	-45.2775	-44.772	-44.6346	-43.745	-43.1148	-42.8083	-42.9838	-42.5759	-43.047	-43.9252	-45.1945	-44.0814	-44.1617	-45.5416	-44.7109	-45.1512	-46.0129
-24.7816	-28.3726	-33.5373	-33.0427	-35.4156	-36.9783	-37.4879	-37.5314	-37.5804	-39.6473	-37.6894	-37.3326	-38.3976	-39.3851	-40.7941	-40.6818	-41.7675	-42.5993	-42.92	-41.8604	-42.6442	-46.7443	-49.7434	-51.1472	-51.1746	-49.3321	-48.7665	-48.7559	-47.8461	-47.7824	-46.1578	-45.0812	-45.6951	-45.7309	-43.5698	-43.5313	-45.1833	-43.4646	-42.8455	-44.4559	-43.9655	-43.6691	-44.7549	-43.9703	-45.7393	-45.6507	-45.7162	-45.1593	-47.8575	-47.5181
-25.5903	-33.1949	-33.6014	-33.1857	-37.1742	-36.5039	-36.773	-37.8752	-38.3433	-38.487	-39.6344	-38.725	-41.189	-40.1318	-39.5009	-40.5702	-40.7424	-41.8747	-42.1569	-42.8685	-44.4628	-45.5372	-46.829	-51.3229	-50.982	-49.8166	-49.757	-49.8611	-49.6318	-47.6225	-47.1173	-46.4618	-46.2748	-45.5621	-45.8724	-45.3984	-44.6467	-44.4319	-45.6177	-45.0588	-43.9722	-43.7013	-44.7083	-44.8269	-44.3623	-46.6761	-44.4684	-44.3142	-48.845	-47.5142
-26.3784	-32.5224	-32.7769	-37.0842	-37.3344	-37.8228	-37.3708	-38.9489	-39.181	-39.0417	-37.7667	-37.819	-41.0868	-41.0782	-40.427	-39.8477	-41.0594	-42.0641	-41.5324	-41.4311	-43.0303	-44.2159	-45.2771	-48.123	-48.417	-49.4412	-49.6999	-50.174	-50.0467	-46.8401	-46.9229	-47.3127	-47.104	-44.2884	-44.0747	-46.1036	-45.5729	-44.4449	-47.4112	-45.855	-45.3757	-44.2105	-44.2502	-43.0712	-46.2807	-46.0507	-45.7157	-48.2836	-47.6966	-46.4178
-27.1459	-31.5884	-32.5117	-37.5805	-37.0107	-37.3628	-37.3933	-40.3942	-40.0123	-38.9227	-38.9396	-39.9702	-40.1555	-40.0863	-40.7566	-40.6975	-40.5851	-42.0533	-42.1485	-42.6617	-43.3058	-42.3869	-42.7782	-47.5806	-47.6349	-48.8844	-49.9926	-50.5728	-48.6816	-48.3613	-49.6447	-47.0659	-47.3433	-46.5696	-47.8263	-47.816	-46.5462	-46.4731	-46.5123	-46.3443	-46.5132	-45.1815	-43.9201	-42.3409	-45.5022	-46.4803	-46.676	-47.3011	-47.8657	-48.6864
-30.1041	-31.4859	-36.6227	-37.1482	-37.5014	-37.2467	-40.6669	-40.5258	-40.3029	-40.5089	-40.4794	-39.944	-40.6037	-40.4783	-40.9793	-40.4731	-40.6739	-39.9437	-42.7158	-43.4485	-43.124	-43.4202	-44.5095	-45.0233	-46.329	-45.9067	-49.692	-49.2519	-50.1223	-48.9075	-49.4294	-48.4615	-47.8412	-47.3183	-47.726	-47.2064	-47.181	-45.7988	-46.3912	-47.3452	-46.6746	-45.6068	-44.2586	-45.7706	-45.9371	-45.7164	-48.2317	-47.0526	-46.3569	-50.4969
-28.619	-33.1549	-36.3916	-36.4217	-37.1925	-39.1137	-38.5149	-40.0678	-40.6627	-40.3058	-40.8881	-40.6905	-40.0247	-39.5943	-41.1983	-41.1275	-40.4812	-40.83	-43.3524	-42.9399	-43.3954	-43.9022	-43.7578	-44.1475	-44.8403	-46.6888	-48.6955	-49.592	-50.2924	-48.9336	-49.836	-49.4522	-49.0428	-47.6985	-47.5185	-47.6443	-47.7052	-47.0688	-46.126	-47.6261	-46.6698	-46.3553	-47.8309	-46.788	-45.0785	-47.0529	-47.2605	-47.8928	-47.3307	-48.3237
-29.3247	-35.6621	-35.8526	-35.9855	-39.5157	-39.2015	-39.7428	-41.0486	-41.202	-41.6194	-41.1913	-41.1875	-41.1286	-41.325	-41.6743	-41.2433	-40.9296	-42.0637	-41.8059	-43.4695	-42.9659	-44.1146	-43.4279	-43.6685	-43.9623	-46.3287	-46.5722	-48.4183	-49.5882	-49.8351	-49.2674	-49.016	-48.6577	-48.068	-47.4175	-48.1673	-48.1571	-47.6175	-44.3675	-48.9681	-47.0882	-46.4788	-48.4724	-47.9832	-46.8842	-48.2436	-46.1316	-46.0801	-46.4141	-45.7464
-30.0097	-35.5021	-35.3702	-38.5389	-39.0448	-39.6408	-40.103	-40.0256	-41.8718	-42.1196	-41.0161	-39.9916	-40.1734	-41.2709	-41.2141	-40.9418	-43.0797	-43.0304	-42.476	-42.2624	-41.9814	-42.5095	-42.4895	-42.197	-45.4214	-44.8204	-45.7392	-46.3432	-47.2388	-49.4357	-49.2926	-49.3894	-49.4383	-49.3025	-48.5875	-49.3634	-48.173	-47.2133	-48.6682	-48.5152	-47.1444	-47.3888	-47.8561	-45.7419	-48.3245	-47.9013	-47.6376	-48.9748	-48.2561	-47.0875
-33.6517	-33.9768	-34.983	-39.1308	-39.1945	-38.9111	-40.02	-41.9871	-41.9815	-42.0124	-41.2354	-41.007	-42.0749	-42.4474	-41.0813	-41.1163	-41.9435	-41.5852	-42.0594	-42.761	-41.9655	-42.1101	-41.9921	-44.4977	-44.6601	-44.9537	-46.2959	-46.833	-45.877	-46.473	-47.9047	-49.969	-50.676	-49.6713	-49.6231	-48.9408	-48.8073	-48.6773	-49.3363	-49.2787	-49.3321	-48.2203	-47.6783	-46.7409	-48.3862	-46.914	-46.785	-49.0633	-46.9242	-48.8279
-31.3179	-33.8022	-38.506	-39.6355	-39.0451	-39.6188	-42.4045	-41.8514	-41.9982	-41.8844	-41.9667	-42.3452	-41.5594	-42.0325	-42.92	-41.0267	-40.6524	-40.9536	-40.4364	-41.2605	-41.4439	-43.4202	-43.6371	-43.4868	-44.0564	-44.8776	-43.6911	-44.1258	-45.6791	-45.6441	-48.518	-48.6897	-50.3026	-50.0314	-49.8828	-49.7714	-48.5779	-48.2294	-48.8804	-49.7024	-49.7137	-49.7615	-48.4365	-50.2954	-48.3598	-47.0378	-50.9788	-50.337	-47.62	-51.3489
-31.9412	-37.255	-38.7015	-38.5578	-39.2035	-42.4666	-42.5614	-41.677	-41.8306	-42.2486	-42.965	-43.147	-41.8402	-41.5127	-41.8336	-42.2533	-41.3631	-40.3147	-41.05	-41.1032	-40.6367	-40.9717	-43.4825	-43.8562	-44.168	-43.2305	-45.3396	-45.0874	-44.686	-46.9269	-47.4876	-47.0324	-49.3698	-49.2773	-50.4993	-49.562	-49.509	-48.82	-48.9454	-48.5184	-49.7459	-49.838	-49.7689	-49.1926	-49.0795	-49.1972	-49.2604	-48.8763	-50.0073	-49.2871
-32.5438	-37.3872	-37.675	-38.6542	-40.9675	-41.7859	-42.1461	-42.4726	-43.7046	-42.4717	-42.6361	-42.6964	-42.2742	-42.1225	-44.1728	-44.2753	-42.2848	-42.3756	-42.3804	-41.7052	-40.8107	-43.3478	-42.9349	-43.4969	-43.8678	-44.0923	-43.8654	-44.1412	-44.4909	-45.2689	-45.9226	-46.7655	-48.5733	-49.0766	-49.9527	-48.9801	-49.5757	-49.3166	-49.3761	-48.806	-48.447	-49.2882	-49.7781	-49.1472	-49.3675	-49.7922	-49.9947	-49.4426	-50.9436	-50.5778
-33.1257	-35.8342	-38.1623	-41.2429	-40.8336	-41.3474	-42.0874	-44.0973	-42.6094	-42.889	-42.822	-42.6433	-42.3684	-43.7623	-44.2655	-44.2055	-43.6586	-43.9306	-43.6703	-42.8776	-41.0732	-43.1068	-42.2982	-42.6786	-43.3445	-42.8096	-44.3573	-44.4473	-44.9417	-44.5467	-45.171	-47.0966	-48.1013	-47.2252	-48.0026	-50.2001	-49.6629	-50.1601	-48.8345	-49.3084	-49.2381	-49.333	-50.1754	-49.425	-49.5599	-50.9746	-50.4411	-51.0059	-50.6276	-49.5595
-33.6871	-37.6757	-38.6879	-41.0877	-41.3226	-43.3363	-44.125	-43.6668	-43.2838	-43.074	-43.0832	-42.9115	-44.816	-44.8419	-44.1887	-44.3552	-44.2912	-42.8772	-44.0262	-43.894	-43.7596	-43.9146	-44.0734	-43.1621	-43.0628	-43.1251	-43.689	-45.6847	-46.8635	-45.9479	-46.1545	-45.8954	-46.5312	-47.2446	-49.0377	-50.3112	-49.1464	-49.9996	-50.2789	-50.0735	-48.9864	-48.6743	-48.038	-49.3087	-50.7615	-49.9051	-50.4146	-51.0225	-51.1086	-50.3099
-34.2279	-35.579	-39.1928	-40.6005	-41.1221	-43.7875	-44.0493	-43.7315	-43.5769	-43.3288	-43.4789	-43.5625	-45.1071	-44.4249	-44.9725	-44.1667	-43.7645	-43.1801	-43.1513	-43.6398	-43.378	-42.8482	-43.4372	-43.9965	-43.6172	-43.1748	-45.6971	-45.0843	-44.9865	-45.9353	-45.7007	-45.7258	-45.6899	-48.7899	-49.1241	-48.5931	-46.4369	-49.1925	-50.9779	-50.7315	-49.2495	-49.4457	-50.3999	-50.5821	-50.2612	-51.1982	-51.907	-51.3308	-49.9314	-53.0517
-34.748	-39.967	-39.9839	-40.0257	-43.0848	-43.8523	-43.5244	-43.4937	-43.9444	-43.5155	-43.5708	-44.5022	-45.0946	-44.928	-43.9313	-44.6028	-44.1065	-43.9214	-43.8804	-43.3928	-43.5089	-42.6405	-42.2659	-43.6566	-43.9438	-43.9948	-44.4375	-43.658	-45.8545	-45.3452	-45.2531	-44.7779	-45.8037	-47.3417	-47.4153	-47.7794	-47.3837	-47.5967	-49.6602	-50.6983	-49.5477	-50.1948	-50.2801	-50.3247	-48.6857	-51.2049	-51.1774	-51.4526	-51.2299	-51.6329
-35.2476	-39.9412	-39.5935	-42.017	-43.578	-43.4844	-44.5255	-45.7176	-45.6919	-45.3943	-44.765	-44.478	-45.0947	-44.5505	-44.5351	-44.4145	-44.4567	-44.5889	-44.146	-43.465	-43.1577	-43.1026	-42.033	-42.1956	-43.0421	-43.8383	-43.6842	-44.2239	-44.3151	-46.2418	-45.3601	-44.7074	-46.9691	-47.5275	-47.5209	-48.1262	-47.6312	-47.3935	-47.4949	-48.3773	-49.7558	-50.0014	-49.1654	-50.296	-49.0654	-50.5555	-50.3987	-49.4865	-52.3313	-52.6103
-35.7265	-41.163	-39.7171	-43.1954	-43.3833	-43.9642	-44.5596	-44.422	-46.2858	-45.8268	-45.29	-45.2511	-44.4936	-45.3357	-45.1847	-44.8066	-44.4758	-44.3918	-46.0693	-45.0193	-44.8366	-44.3913	-43.8152	-44.2986	-42.196	-43.81	-44.7014	-44.1547	-44.8003	-44.9923	-46.1277	-45.7443	-46.5864	-45.1188	-47.9619	-47.8632	-48.3758	-46.2658	-45.8308	-48.6682	-47.7491	-49.32	-51.0734	-49.0098	-48.9812	-49.3265	-50.7658	-51.8245	-52.0142	-51.2332
-38.4673	-38.8476	-41.2616	-43.7043	-43.651	-44.039	-44.1447	-46.0854	-46.1592	-46.1719	-45.2171	-45.7714	-46.613	-46.7564	-45.5264	-45.1771	-45.6898	-44.7556	-44.8829	-45.8502	-46.4399	-43.3668	-44.4877	-44.881	-44.3259	-44.3827	-44.4731	-44.6238	-44.3652	-44.4817	-45.1537	-45.2544	-45.3717	-46.9645	-46.2958	-47.2456	-47.2363	-47.4901	-48.0975	-48.9234	-48.8085	-49.0447	-50.4685	-50.9163	-49.7926	-50.2447	-50.2025	-50.0745	-50.4424	-53.3231
-37.9543	-38.0852	-44.0296	-44.1896	-44.557	-45.7343	-46.6292	-46.7211	-46.0541	-47.2468	-45.9969	-46.0232	-46.2104	-46.9161	-46.5534	-45.549	-45.6935	-45.7685	-44.7648	-44.9943	-45.1631	-45.2225	-43.6269	-44.607	-43.85	-44.1538	-44.6425	-43.6607	-43.5671	-44.2819	-45.094	-45.2134	-45.4728	-46.4405	-46.0131	-45.8752	-47.2657	-47.1029	-46.695	-47.6683	-48.7363	-48.5185	-49.499	-50.0092	-49.9452	-49.8041	-51.143	-50.6388	-51.61	-50.6995
-38.3532	-42.9416	-43.3503	-44.5275	-44.0955	-47.9897	-46.6471	-47.2103	-47.0106	-46.2563	-46.9043	-46.5555	-47.2297	-46.3424	-46.9945	-46.3284	-46.2092	-45.8896	-46.1301	-44.7695	-43.9605	-44.2793	-44.8293	-43.7246	-44.09	-44.5044	-43.9766	-42.9056	-43.1477	-44.926	-44.5048	-44.7741	-44.8368	-45.1676	-44.5974	-44.2583	-45.9523	-46.1252	-46.8176	-46.9117	-47.9368	-48.3837	-50.0123	-49.7984	-50.1261	-50.036	-50.6214	-50.4707	-50.4374	-51.7133
-42.9276	-42.9845	-43.9125	-44.7831	-46.4163	-47.3747	-47.0169	-46.7565	-47.2873	-48.3162	-47.8777	-47.5097	-46.8163	-47.0214	-47.3598	-47.3763	-46.1714	-46.2408	-46.2389	-44.9724	-44.8179	-44.2155	-44.8522	-44.925	-44.1035	-43.1067	-45.453	-44.8849	-44.6196	-44.395	-45.0294	-44.931	-44.8578	-45.1946	-43.9075	-45.6045	-45.0009	-45.2675	-45.0881	-45.8815	-45.916	-48.4187	-49.1563	-49.5722	-49.413	-50.686	-51.3022	-50.0499	-50.4655	-50.53
NaN	-43.1334	-44.4618	-46.2759	-46.3193	-47.2575	-47.5041	-45.6863	-47.7676	-48.4245	-47.4652	-47.6316	-47.7022	-46.8551	-46.9977	-47.376	-47.2759	-46.1526	-44.8159	-46.3498	-45.4986	-44.5991	-44.8053	-45.0054	-45.8694	-44.2417	-44.3741	-45.5084	-44.1127	-44.5955	-45.1263	-45.5287	-44.265	-44.3357	-45.7411	-46.9484	-45.9448	-45.6893	-45.5628	-45.1883	-47.3162	-47.9613	-48.9626	-48.8726	-49.086	-49.9368	-50.6665	-50.3067	-51.6412	-50.5814
NaN	NaN	-46.2748	-46.2752	-46.2927	-46.7109	-47.4157	-48.9751	-48.7669	-47.8648	-48.1964	-46.9863	-47.1002	-47.0972	-46.1349	-46.8249	-47.3709	-45.2903	-45.8094	-45.2729	-47.1201	-45.3301	-44.9987	-45.5489	-44.7993	-45.4847	-45.1487	-44.8124	-44.9525	-44.1724	-44.9114	-44.5088	-43.7914	-43.6747	-44.0417	-44.4868	-46.271	-45.9321	-44.837	-44.6304	-46.3262	-47.644	-48.8638	-50.5406	-49.2081	-49.084	-50.6133	-50.344	-51.3027	-50.7055
NaN	NaN	NaN	-46.2749	-46.2821	-46.4813	-48.3309	-48.3228	-49.2646	-48.4572	-48.1141	-47.572	-47.8225	-47.1371	-47.1242	-47.1143	-45.6716	-45.844	-44.9751	-45.8112	-45.3095	-45.9801	-45.549	-45.2173	-44.8726	-45.9499	-45.0415	-44.5515	-44.7349	-43.5815	-44.8268	-44.4394	-43.8881	-45.1328	-44.1582	-44.1931	-44.1967	-44.7588	-45.4139	-45.1031	-46.6008	-46.9294	-48.9884	-48.7907	-48.2379	-49.8568	-49.2681	-50.225	-49.6634	-51.7529
NaN	NaN	NaN	NaN	-46.2786	-48.3642	-48.3638	-48.4579	-49.622	-49.1735	-48.0817	-47.6735	-47.9054	-48.0173	-47.1497	-45.3845	-45.75	-45.7718	-45.4019	-45.7327	-44.5799	-46.4889	-45.32	-45.405	-45.1866	-44.7136	-45.3064	-45.0825	-44.6049	-44.1769	-44.6334	-43.94	-44.0297	-44.1281	-45.0422	-45.1649	-44.7437	-45.2236	-44.6581	-44.9446	-46.4051	-47.5786	-46.9538	-46.8765	-48.6289	-49.9911	-49.2017	-49.3125	-50.5495	-51.4463
NaN	NaN	NaN	NaN	NaN	-48.3642	-48.3643	-48.3848	-49.5158	-48.7972	-47.8063	-47.9972	-47.6844	-47.9362	-46.9165	-45.9425	-45.3779	-45.7696	-44.7921	-44.7276	-45.2878	-45.4559	-45.8276	-45.6079	-45.2355	-44.8575	-45.5812	-45.3824	-45.6618	-44.3444	-43.9939	-44.143	-44.7925	-44.9853	-43.2379	-45.4267	-44.7424	-44.6187	-44.291	-44.1044	-45.5978	-47.3193	-47.9355	-46.578	-48.6263	-49.331	-50.2609	-50.3313	-49.3702	-49.3951
NaN	NaN	NaN	NaN	NaN	NaN	-48.3642	-48.3672	-48.1713	-48.4661	-48.8487	-48.5746	-48.0496	-46.9592	-46.9368	-47.0087	-46.925	-45.7684	-46.093	-45.4905	-44.238	-44.6196	-45.0893	-45.1886	-45.5932	-45.4306	-45.6066	-45.6215	-45.1788	-45.1073	-44.3591	-44.3349	-44.1628	-44.8831	-45.3878	-44.2819	-44.8347	-45.136	-45.4764	-44.6753	-46.3118	-46.9674	-46.9793	-48.871	-48.7411	-48.6305	-50.2975	-49.9379	-51.0253	-50.698
NaN	NaN	NaN	NaN	NaN	NaN	NaN	-47.9855	-48.0505	-48.2109	-48.5396	-48.6433	-47.1471	-47.4234	-46.7098	-46.8527	-46.9831	-46.4037	-44.9112	-44.9991	-45.2602	-45.652	-45.8193	-44.8942	-45.3138	-45.4949	-46.2681	-44.4069	-43.734	-44.8662	-44.459	-44.2609	-44.4108	-44.084	-45.0354	-45.3185	-45.1025	-45.0711	-44.6134	-46.1266	-46.1084	-46.2841	-47.6267	-48.5224	-45.4549	-48.765	-49.7571	-49.9558	-50.6698	-50.9832
NaN	NaN	NaN	NaN	NaN	NaN	NaN	NaN	-47.9931	-48.0703	-48.2561	-46.3465	-46.5116	-48.0486	-47.5669	-46.0794	-45.4409	-45.5493	-46.1983	-44.5899	-45.5969	-46.1941	-45.5048	-45.7311	-44.0389	-44.5952	-45.2797	-44.7074	-45.1482	-45.3998	-45.2258	-45.321	-45.2038	-44.0607	-43.9159	-44.4091	-44.4882	-44.3022	-43.9937	-44.0224	-44.4904	-45.7575	-47.2903	-46.7174	-47.7051	-48.6799	-49.3116	-49.1404	-49.2819	-50.3286
NaN	NaN	NaN	NaN	NaN	NaN	NaN	NaN	NaN	-48.0023	-46.3437	-46.3446	-46.3859	-47.1869	-46.2644	-45.9158	-45.6868	-45.0968	-45.2099	-44.9995	-44.9728	-44.5385	-45.4393	-44.9239	-44.8274	-44.1582	-44.5567	-44.1312	-44.6947	-45.3193	-45.5028	-44.7742	-44.9744	-44.3168	-44.2781	-43.8922	-44.657	-43.3339	-45.4612	-44.0664	-43.7639	-46.2859	-46.5356	-46.8969	-45.9425	-46.9859	-47.8933	-48.0819	-48.4431	-48.6693
NaN	NaN	NaN	NaN	NaN	NaN	NaN	NaN	NaN	NaN	-46.3437	-46.344	-46.3572	-45.8799	-45.9528	-46.3899	-46.4802	-45.3182	-44.9952	-45.4665	-45.8617	-45.4416	-42.7225	-44.0219	-44.3297	-44.7189	-44.3099	-44.6092	-44.3521	-43.3983	-43.8637	-44.6308	-44.3341	-43.8278	-44.3082	-44.0547	-45.1076	-43.0495	-44.2899	-43.5662	-44.8505	-45.8564	-46.3423	-47.1035	-46.5019	-46.2849	-47.6676	-47.8239	-48.6763	-49.0044
NaN	NaN	NaN	NaN	NaN	NaN	NaN	NaN	NaN	NaN	NaN	-46.3438	-46.1676	-45.8096	-45.8152	-45.8398	-46.6182	-44.5243	-44.0852	-46.1292	-45.7569	-44.4203	-44.3543	-43.338	-44.6626	-42.955	-44.1601	-44.5012	-42.1923	-42.9458	-43.2499	-43.7155	-44.9557	-45.4924	-45.0403	-45.1346	-44.5708	-44.6666	-44.2152	-44.5752	-44.1406	-44.9848	-44.8878	-45.1873	-44.7421	-47.0919	-47.45	-47.7469	-49.407	-49.728
NaN	NaN	NaN	NaN	NaN	NaN	NaN	NaN	NaN	NaN	NaN	NaN	-45.8067	-45.8068	-45.807	-45.8077	-46.333	-45.9751	-44.9689	-45.0106	-43.9779	-43.7684	-44.4476	-44.6384	-43.618	-44.005	-42.8838	-43.0713	-43.6704	-43.3506	-43.1603	-43.6354	-44.0834	-44.901	-44.114	-44.1589	-43.9594	-44.2668	-44.2563	-43.9682	-43.792	-43.1627	-45.2856	-44.4543	-45.692	-45.4941	-46.7057	-47.2979	-47.4803	-48.7873
NaN	NaN	NaN	NaN	NaN	NaN	NaN	NaN	NaN	NaN	NaN	NaN	NaN	-45.8066	-45.8066	-46.3461	-46.3456	-46.3276	-45.8689	-43.739	-43.7382	-43.8745	-43.5481	-42.5825	-42.8777	-42.8479	-43.5411	-41.8966	-42.4404	-42.8032	-43.2765	-44.3644	-44.8354	-43.9084	-43.4491	-43.5396	-44.6376	-43.7028	-43.9687	-45.2954	-43.7796	-44.6701	-44.9446	-45.4006	-46.685	-45.353	-45.6378	-47.0566	-47.4145	-47.1473
NaN	NaN	NaN	NaN	NaN	NaN	NaN	NaN	NaN	NaN	NaN	NaN	NaN	NaN	-46.3461	-46.3461	-46.3461	-46.3453	-43.1561	-43.2727	-44.2807	-43.8338	-43.5512	-43.5604	-42.579	-42.6296	-42.3694	-41.31	-41.8342	-42.4415	-42.8845	-43.082	-42.8048	-42.3352	-42.9304	-43.145	-43.5526	-44.8042	-44.5546	-44.7854	-44.857	-45.169	-44.8754	-44.9819	-46.0823	-45.8736	-46.6763	-46.1277	-46.4527	-46.132
NaN	NaN	NaN	NaN	NaN	NaN	NaN	NaN	NaN	NaN	NaN	NaN	NaN	NaN	NaN	-46.3461	-46.3461	-44.7227	-43.1541	-43.1819	-43.7433	-42.8325	-42.5944	-43.0181	-43.2774	-42.4879	-41.8023	-41.0365	-42.6652	-43.3448	-42.3016	-42.7708	-42.1113	-41.8922	-41.323	-43.2512	-42.9166	-43.8252	-44.7482	-44.8087	-45.2913	-44.9794	-44.2447	-45.6314	-45.5646	-44.9579	-46.27	-46.5123	-45.8103	-46.1337
NaN	NaN	NaN	NaN	NaN	NaN	NaN	NaN	NaN	NaN	NaN	NaN	NaN	NaN	NaN	NaN	-46.3458	-43.1534	-43.1537	-43.1619	-42.9848	-42.9634	-42.8163	-42.445	-40.7049	-41.2655	-41.5922	-41.3701	-41.4476	-42.8276	-43.5773	-42.2517	-43.2811	-41.4921	-41.2309	-43.1421	-44.4561	-44.2837	-43.7128	-44.1563	-45.5905	-45.1601	-45.0509	-44.8656	-45.5643	-45.6144	-46.2679	-46.1739	-46.1661	-45.5732
NaN	NaN	NaN	NaN	NaN	NaN	NaN	NaN	NaN	NaN	NaN	NaN	NaN	NaN	NaN	NaN	NaN	-43.1534	-43.1535	-42.9856	-42.9856	-42.9847	-42.9602	-39.6863	-39.982	-41.0255	-40.9983	-41.4145	-41.0574	-41.2941	-40.6443	-41.49	-42.7118	-41.9864	-41.2332	-41.8763	-44.0416	-43.2348	-42.5846	-43.1296	-43.97	-45.1622	-44.1796	-45.2549	-44.8438	-46.1997	-45.8835	-46.1626	-46.4151	-46.2443
NaN	NaN	NaN	NaN	NaN	NaN	NaN	NaN	NaN	NaN	NaN	NaN	NaN	NaN	NaN	NaN	NaN	NaN	-42.9869	-42.9856	-42.9856	-42.9856	-39.7465	-39.7428	-39.686	-40.4713	-40.0117	-40.3809	-41.2761	-40.6394	-40.8588	-40.8005	-40.951	-41.1932	-39.7861	-42.5394	-42.6796	-43.6717	-43.5559	-44.1597	-43.5399	-43.5472	-44.9251	-44.6234	-44.8655	-45.3918	-45.1195	-45.6747	-46.2736	-46.4791
NaN	NaN	NaN	NaN	NaN	NaN	NaN	NaN	NaN	NaN	NaN	NaN	NaN	NaN	NaN	NaN	NaN	NaN	NaN	-42.9856	-42.9856	-41.0086	-39.7465	-39.7463	-39.9207	-41.3183	-40.1094	-40.4785	-38.7113	-40.6733	-40.9026	-41.7007	-39.6473	-40.6021	-40.4667	-40.8224	-42.9099	-43.1559	-43.153	-43.4566	-43.4631	-43.3614	-44.2815	-44.2923	-44.4665	-44.9878	-44.2637	-44.7748	-44.8927	-45.9621
NaN	NaN	NaN	NaN	NaN	NaN	NaN	NaN	NaN	NaN	NaN	NaN	NaN	NaN	NaN	NaN	NaN	NaN	NaN	NaN	-42.9851	-39.7465	-39.7465	-39.8164	-41.3414	-41.3406	-41.0933	-40.9425	-39.9103	-39.5195	-41.3381	-40.7663	-40.5966	-40.4828	-42.5258	-41.9189	-42.5027	-41.6753	-42.6132	-43.659	-41.9801	-43.43	-42.1969	-43.873	-44.8806	-44.7083	-44.939	-43.8565	-45.9041	-44.9408
NaN	NaN	NaN	NaN	NaN	NaN	NaN	NaN	NaN	NaN	NaN	NaN	NaN	NaN	NaN	NaN	NaN	NaN	NaN	NaN	NaN	-39.7465	-39.7726	-41.3414	-41.3414	-41.3414	-40.4721	-40.4056	-40.1018	-39.8731	-38.5938	-39.5818	-40.7569	-41.5667	-42.2656	-41.7445	-40.6971	-40.6993	-40.6221	-41.6388	-41.6028	-42.988	-42.497	-42.8707	-43.8495	-43.7337	-44.6884	-44.5077	-44.8821	-43.876
NaN	NaN	NaN	NaN	NaN	NaN	NaN	NaN	NaN	NaN	NaN	NaN	NaN	NaN	NaN	NaN	NaN	NaN	NaN	NaN	NaN	NaN	-41.3414	-41.3414	-41.3414	-41.2739	-40.415	-40.4138	-40.3836	-39.1681	-39.2258	-39.2729	-39.7922	-40.0989	-41.7876	-40.1466	-41.0783	-41.9618	-41.7475	-41.6089	-40.6002	-42.0468	-43.0224	-42.6188	-42.2388	-43.648	-42.7571	-44.5309	-43.9237	-43.7967
NaN	NaN	NaN	NaN	NaN	NaN	NaN	NaN	NaN	NaN	NaN	NaN	NaN	NaN	NaN	NaN	NaN	NaN	NaN	NaN	NaN	NaN	NaN	-41.3414	-41.3411	-40.415	-40.415	-40.4149	-39.3594	-39.349	-39.1431	-37.8156	-39.5287	-39.8277	-40.0454	-40.0207	-40.3354	-40.8011	-39.8768	-41.6948	-41.7861	-41.0105	-42.1656	-42.3557	-41.7865	-41.4278	-41.9737	-43.2403	-43.6043	-43.3215
NaN	NaN	NaN	NaN	NaN	NaN	NaN	NaN	NaN	NaN	NaN	NaN	NaN	NaN	NaN	NaN	NaN	NaN	NaN	NaN	NaN	NaN	NaN	NaN	-40.415	-40.415	-40.415	-39.36	-39.3598	-39.3594	-38.2722	-38.1819	-39.0063	-40.5367	-40.217	-40.5688	-40.9023	-39.5121	-41.388	-42.133	-40.9869	-40.9993	-40.6895	-42.5736	-42.0595	-41.5866	-41.7687	-41.0413	-42.6789	-43.1507
NaN	NaN	NaN	NaN	NaN	NaN	NaN	NaN	NaN	NaN	NaN	NaN	NaN	NaN	NaN	NaN	NaN	NaN	NaN	NaN	NaN	NaN	NaN	NaN	NaN	-40.415	-39.3913	-39.3598	-39.3598	-38.6849	-38.272	-38.2683	-38.2019	-39.1947	-39.4643	-39.774	-40.2317	-39.6555	-39.9265	-40.5027	-40.8355	-41.4525	-40.7611	-41.2699	-41.1323	-41.245	-40.835	-39.6293	-41.5921	-41.5188
NaN	NaN	NaN	NaN	NaN	NaN	NaN	NaN	NaN	NaN	NaN	NaN	NaN	NaN	NaN	NaN	NaN	NaN	NaN	NaN	NaN	NaN	NaN	NaN	NaN	NaN	-39.3598	-39.3598	-39.3502	-38.2722	-38.2722	-38.272	-37.6041	-37.7436	-38.2577	-40.2321	-39.2798	-41.2081	-38.6472	-40.0881	-39.8125	-39.7444	-40.1094	-41.3937	-41.2518	-40.8719	-40.2818	-40.9847	-41.2625	-40.868
NaN	NaN	NaN	NaN	NaN	NaN	NaN	NaN	NaN	NaN	NaN	NaN	NaN	NaN	NaN	NaN	NaN	NaN	NaN	NaN	NaN	NaN	NaN	NaN	NaN	NaN	NaN	-39.3598	-38.2722	-38.2722	-38.2722	-37.5873	-37.5888	-37.6231	-37.7619	-38.4849	-39.7155	-38.9974	-38.9686	-39.1633	-39.4534	-39.7352	-39.9772	-40.7717	-40.8454	-39.6467	-39.9626	-40.3723	-42.7807	-40.9633
NaN	NaN	NaN	NaN	NaN	NaN	NaN	NaN	NaN	NaN	NaN	NaN	NaN	NaN	NaN	NaN	NaN	NaN	NaN	NaN	NaN	NaN	NaN	NaN	NaN	NaN	NaN	NaN	-38.2722	-38.2722	-37.5873	-37.5873	-37.5878	-37.7599	-37.8163	-39.6292	-39.6328	-37.768	-38.9627	-38.8674	-38.3287	-38.8869	-39.0773	-38.9336	-39.7494	-39.0256	-39.4086	-39.7115	-39.2955	-41.0421
NaN	NaN	NaN	NaN	NaN	NaN	NaN	NaN	NaN	NaN	NaN	NaN	NaN	NaN	NaN	NaN	NaN	NaN	NaN	NaN	NaN	NaN	NaN	NaN	NaN	NaN	NaN	NaN	NaN	-37.588	-37.5872	-37.5873	-37.7593	-37.7668	-38.7967	-39.6471	-39.1218	-38.7953	-37.7697	-36.8039	-36.7846	-37.2659	-37.4988	-38.2373	-38.6569	-38.6568	-40.4871	-38.0747	-39.2556	-40.0309
NaN	NaN	NaN	NaN	NaN	NaN	NaN	NaN	NaN	NaN	NaN	NaN	NaN	NaN	NaN	NaN	NaN	NaN	NaN	NaN	NaN	NaN	NaN	NaN	NaN	NaN	NaN	NaN	NaN	NaN	-37.5872	-37.7529	-37.7606	-37.9828	-39.4631	-39.138	-39.1374	-39.1213	-36.5223	-36.5271	-37.7919	-37.3188	-36.8828	-37.2414	-37.4467	-38.7915	-38.4747	-38.426	-37.8784	-38.6886
[truncated: 25 more columns]

## Sheet: Figure 3b
n_e (10^12 cm^-2)
linspace(0.01,1.49,75)
n_h (10^12 cm^-2)
linspace(0.01,1.49,75)
mu_h (meV)
-17.3158	-8.00908	3.33782	0.844446	0.549618	-1.0054	-0.919875	-2.08814	-0.615695	-7.10599	-7.06594	-6.59222	-6.00613	-12.1968	-11.8382	-11.4013	-12.6295	-12.8259	-17.416	-16.1332	-14.9341	-15.4987	-20.1691	-18.5142	-17.4868	-17.9398	-22.5956	-22.1185	-20.689	-19.8111	-22.9319	-22.4001	-21.1181	-25.0038	-23.4954	-24.3011	-24.1292	-23.2569	-26.4569	-24.3772	-22.5314	-23.3214	-23.8707	-24.1569	-26.2271	NaN	NaN	NaN	NaN	NaN
-21.5133	-17.2688	-5.90188	0.154945	0.14624	-1.1272	-1.06093	-5.27902	-6.14603	-7.18906	-7.03308	-6.57288	-12.0185	-12.4972	-11.8299	-11.698	-12.3464	-16.7019	-17.098	-16.8775	-15.2579	-19.8807	-20.2477	-19.2567	-17.8168	-21.228	-23.0311	-24.1139	-21.6832	-23.8947	-24.4899	-23.3059	-25.7081	-26.2672	-24.7059	-26.9036	-26.0933	-24.5572	-27.5894	-26.6251	-25.8532	-25.8123	-25.792	-25.9259	-26.7039	-25.0033	NaN	NaN	NaN	NaN
-20.9206	-18.8291	-16.7074	-9.6626	-2.47849	-0.961009	-1.99818	-4.75937	-6.02359	-7.05623	-8.37426	-8.91849	-9.86206	-12.5547	-11.7117	-14.3657	-15.0424	-15.4669	-16.5284	-19.1118	-20.5439	-19.9594	-19.8075	-19.995	-22.6655	-22.1043	-22.3146	-25.5886	-25.6608	-25.3585	-24.9593	-26.3676	-26.5515	-26.3053	-26.9725	-27.4068	-27.1904	-28.2242	-27.7885	-26.5352	-27.0412	-26.7635	-27.0253	-27.4367	-26.7755	-27.8668	-28.0636	NaN	NaN	NaN
-20.0247	-19.1112	-14.6354	-11.0944	-2.92317	-0.740849	-1.87921	-3.6	-4.63104	-5.84448	-6.93199	-8.66981	-10.4016	-10.4453	-11.9469	-12.9439	-15.2055	-14.7358	-16.916	-17.1391	-19.0682	-20.8227	-20.0242	-22.2727	-22.5607	-22.8036	-22.3669	-25.4627	-25.4699	-25.1613	-26.4406	-26.5206	-26.263	-26.9248	-27.6955	-27.7365	-27.1877	-28.0629	-29.2129	-27.4469	-27.9016	-26.16	-27.4431	-28.7621	-27.3262	-26.5805	-28.09	-27.7264	NaN	NaN
-21.3787	-21.1455	-16.7015	-15.655	-6.06341	-5.93507	-2.60661	-1.87538	-2.67953	-4.51485	-5.0227	-8.24895	-9.49092	-10.3644	-10.752	-12.2873	-14.5524	-14.1604	-16.5133	-16.9751	-17.3117	-19.1762	-20.2502	-21.7491	-22.5093	-22.43	-24.5183	-23.7895	-24.7992	-25.3623	-25.7882	-25.8466	-26.503	-28.1057	-27.6024	-26.9241	-28.6822	-28.98	-28.8545	-26.4526	-27.1859	-25.8726	-26.2038	-27.1873	-26.9542	-26.9588	-27.9649	-29.1346	-28.5447	NaN
-22.1241	-17.5626	-17.1798	-16.9864	-13.0987	-9.12508	-2.45695	-1.13083	-1.71647	-3.09656	-3.7234	-6.16687	-7.73908	-9.43076	-10.2166	-10.6225	-12.8083	-13.4111	-13.8011	-15.8586	-17.2849	-17.587	-19.1455	-20.2495	-21.3601	-21.1104	-23.3731	-23.8235	-24.0388	-23.4802	-24.6613	-25.7773	-25.5394	-25.9205	-27.1904	-28.0134	-27.1775	-28.1439	-30.3346	-26.0159	-26.6188	-24.7234	-25.8744	-27.2741	-27.2859	-29.2587	-26.4789	-29.6087	-27.1055	-26.6983
-18.7031	-18.631	-17.4172	-17.5223	-13.014	-13.0703	-8.21092	-0.42542	-0.643224	-1.75919	-2.78464	-4.32999	-6.82782	-8.21391	-9.79143	-10.9863	-11.8564	-13.1055	-13.4201	-14.1375	-17.0528	-17.2718	-17.8486	-20.014	-20.3413	-20.6906	-21.9039	-22.9722	-23.5697	-23.7763	-23.4799	-25.5782	-25.2866	-25.5621	-26.3772	-26.3467	-27.6777	-28.656	-25.8237	-26.3493	-28.6438	-26.0316	-26.066	-26.1544	-26.4393	-29.327	-27.3434	-29.0093	-25.1403	-26.7543
-18.1871	-18.3418	-18.4487	-13.6603	-13.4935	-13.5262	-13.167	-6.17951	-1.11226	-1.35954	-1.43933	-3.48571	-6.17226	-6.9478	-7.43585	-9.54929	-10.4489	-12.057	-13.2778	-14.0212	-15.2138	-16.2898	-16.6144	-17.8259	-20.1279	-21.0072	-19.9178	-20.8068	-22.5688	-22.1577	-22.7249	-23.1939	-23.8808	-25.1323	-25.3651	-25.7876	-25.7226	-27.8813	-24.8093	-24.8848	-25.3841	-25.3342	-25.4118	-25.6941	-26.1575	-24.652	-24.7316	-27.4494	-25.477	-25.5985
-17.6864	-18.3425	-16.5476	-14.029	-14.0595	-14.0934	-9.48915	-8.30895	-3.59955	-0.492648	-0.926133	-2.69637	-3.74124	-5.59289	-6.83451	-7.3832	-8.67423	-9.54107	-12.7724	-13.0421	-14.1194	-14.4127	-15.8024	-17.8046	-18.0736	-19.222	-20.103	-20.4398	-20.7313	-22.9373	-22.7966	-22.5925	-22.1478	-23.114	-22.4724	-25.0918	-26.7939	-26.4658	-24.243	-24.5146	-24.3457	-24.9199	-25.1797	-23.525	-24.2549	-24.4516	-25.5326	-27.5944	-23.46	-24.1929
-19.7656	-15.6632	-12.9591	-13.3135	-15.462	-10.8304	-9.65114	-9.58355	-10.0059	-0.767101	-0.798874	0.337755	-1.76253	-2.68125	-5.95303	-6.14438	-6.39234	-8.06425	-8.50744	-11.548	-12.2244	-13.4201	-15.0987	-15.4004	-17.709	-19.0988	-18.7952	-19.7358	-20.9719	-21.3128	-21.2549	-22.076	-22.7419	-22.659	-21.93	-22.1872	-22.3941	-23.8094	-23.9242	-23.8994	-23.4709	-23.4662	-23.4813	-23.2563	-23.9127	-24.2501	-24.2473	-24.2681	-23.5943	-23.8878
-16.7309	-18.5984	-14.0882	-13.1925	-13.7207	-10.2661	-10.7451	-10.7589	-10.316	-4.7645	-1.50903	0.454681	-0.172238	-2.36847	-2.50606	-6.29904	-6.12884	-7.37544	-7.96612	-8.90937	-11.2668	-11.6681	-12.9164	-14.9218	-14.9975	-16.5524	-18.4191	-18.6595	-18.9402	-20.0891	-18.9251	-21.8934	-22.2421	-21.5671	-21.2754	-22.1551	-22.3908	-22.3562	-22.5413	-23.5591	-21.6239	-22.8546	-23.2454	-22.8354	-23.7067	-22.3316	-22.6815	-23.6778	-21.1275	-21.6215
-16.2762	-18.8053	-13.6067	-13.6701	-10.7735	-10.4202	-10.0208	-10.7985	-7.06597	-6.88375	-4.70113	0.783266	1.15446	-0.874519	-2.50747	-1.71617	-4.96333	-5.2402	-6.40137	-7.88468	-10.3865	-9.9917	-11.7777	-13.2517	-13.8993	-15.5869	-16.4684	-17.075	-18.5376	-17.6812	-19.4914	-18.8358	-21.9188	-20.4089	-21.2692	-21.4257	-20.7197	-21.7043	-22.8783	-21.9748	-20.8436	-21.3999	-19.6636	-20.7415	-21.8566	-21.5851	-22.14	-20.8296	-21.0217	-21.6885
-15.8368	-12.665	-13.6681	-14.786	-9.46861	-10.7259	-10.7935	-9.79402	-7.75115	-7.25503	-8.22226	-3.92129	-0.325633	1.32148	0.327108	-0.322804	-2.05187	-4.75801	-4.89087	-5.76079	-8.68437	-9.70988	-11.9803	-12.3979	-13.4139	-14.7878	-15.2159	-16.078	-17.9838	-17.577	-17.3224	-19.2448	-18.3378	-19.2565	-19.7483	-20.3542	-20.0173	-19.8047	-21.9412	-21.3182	-21.5027	-20.9272	-21.0415	-21.535	-22.5351	-21.0767	-21.6441	-20.8924	-21.0342	-21.3543
-15.4127	-12.7881	-14.4188	-10.0765	-10.4959	-9.79807	-10.7401	-7.21836	-7.29708	-8.4367	-7.97718	-2.05506	-1.22976	1.14007	0.272884	0.821937	-1.96561	-2.6773	-4.34561	-7.1182	-7.82479	-7.97295	-9.20468	-12.2891	-13.2211	-13.3221	-13.9599	-14.4472	-17.2881	-17.6795	-17.5136	-17.8638	-17.6431	-18.663	-19.1893	-18.6366	-19.83	-20.3136	-19.92	-19.038	-19.3636	-20.9855	-20.9084	-20.8301	-23.6778	-19.4514	-22.6944	-19.7372	-21.3526	-24.0124
-15.004	-13.4927	-13.546	-9.78566	-10.0272	-10.1457	-7.87032	-7.82277	-7.23176	-7.61848	-8.42621	-4.8167	-3.61385	-0.280799	0.35569	0.796545	-1.72842	-2.13971	-2.44139	-5.89503	-6.2827	-6.9161	-7.80932	-9.7485	-11.4824	-12.3921	-13.2655	-13.9834	-15.4776	-16.8967	-17.0364	-16.6599	-17.6252	-17.6628	-16.7732	-17.408	-17.9845	-18.9626	-18.4972	-18.9213	-19.473	-19.2515	-19.9584	-21.5349	-20.149	-20.2863	-20.6068	-18.4372	-20.1107	-20.4528
-14.6105	-16.3396	-9.81068	-9.63971	-9.82796	-10.0071	-7.63066	-7.64045	-7.46661	-7.24437	-6.26714	-5.04004	-4.78766	-4.19931	1.24587	1.46416	2.51808	-1.66053	-1.306	-2.8013	-5.69555	-6.00184	-8.636	-9.04044	-8.68733	-10.7287	-12.9281	-13.7683	-13.5634	-16.6204	-15.2704	-17.5379	-17.2134	-16.5977	-16.9043	-17.3181	-19.6915	-19.746	-18.6259	-18.4346	-18.4625	-18.0876	-20.016	-20.9532	-17.7	-20.4765	-22.858	-16.49	-19.0561	-17.2833
-14.2325	-15.6108	-10.9338	-10.9942	-10.3815	-6.83068	-6.99125	-7.24065	-6.91056	-5.97239	-6.01211	-6.66263	-7.55824	-7.64292	-1.53187	1.12033	2.42263	0.675884	-1.14755	-1.33413	-2.90377	-4.53614	-6.19779	-7.1183	-7.92048	-11.7038	-11.5326	-11.829	-13.9082	-13.8806	-14.4295	-14.5087	-17.9428	-16.0856	-16.2496	-17.5628	-18.8616	-18.0532	-17.5604	-18.7696	-16.7541	-18.3571	-18.7887	-18.2278	-18.6687	-18.141	-17.322	-17.7823	-19.0203	-15.5639
-13.8697	-12.6001	-11.3678	-11.1689	-6.4112	-6.59993	-7.72633	-7.50809	-7.58941	-6.24352	-6.08698	-6.0571	-7.15788	-4.79165	-3.87672	-2.19339	2.34617	2.17852	-1.04752	0.0889405	-1.2754	-5.21083	-5.09633	-6.51739	-8.00781	-10.1814	-10.3799	-12.9492	-13.4389	-12.8743	-13.3182	-13.6726	-15.4128	-16.1146	-16.1414	-16.2981	-16.6863	-16.6968	-17.9646	-18.1541	-16.6371	-17.9214	-18.4047	-16.8943	-16.8456	-18.6497	-17.1796	-17.4422	-17.6887	-16.0084
-13.5223	-11.9783	-11.2805	-11.3801	-6.35228	-6.44752	-6.99048	-9.23888	-5.89638	-4.9652	-6.05656	-6.42478	-4.12271	-5.81769	-5.71887	-4.31148	-0.812272	-0.0684933	1.29971	0.172088	-0.456301	-2.88226	-4.32448	-5.18331	-7.62494	-10.7867	-10.2926	-10.0216	-10.847	-12.8058	-12.9454	-12.8202	-14.5596	-15.4339	-15.8631	-15.4985	-15.7956	-16.7737	-16.754	-17.1203	-16.3061	-16.5592	-17.0614	-17.942	-18.8449	-16.7221	-16.8943	-20.3983	-16.2562	-17.3187
-13.1902	-10.574	-11.7996	-6.26958	-6.89193	-6.73137	-5.78937	-5.66307	-6.13577	-5.63999	-5.85369	-5.37013	-5.38358	-4.90645	-4.41025	-6.3555	-3.45689	-1.10254	1.46911	2.37833	0.426904	-1.18234	-2.33525	-4.43052	-6.94823	-7.52177	-10.5085	-10.3764	-10.8981	-11.571	-12.7157	-13.3885	-13.4303	-16.6708	-17.2773	-15.4691	-16.0258	-15.719	-15.381	-17.1496	-17.4536	-17.8256	-18.2976	-19.6573	-19.2554	-16.7022	-17.84	-18.5106	-15.8605	-16.526
-12.8734	-10.284	-9.83312	-6.74611	-6.30821	-6.43671	-7.45037	-7.13905	-5.74982	-6.34939	-6.11644	-5.79095	-5.94167	-7.59182	-7.48715	-5.40355	-5.37831	-4.85468	-2.98165	3.0931	-0.233362	-0.651878	-1.47141	-3.00764	-4.73746	-7.48858	-7.43525	-9.02526	-9.93398	-10.4925	-11.197	-13.0424	-13.3994	-14.1588	-14.4776	-14.86	-15.4185	-16.1345	-16.2058	-16.3519	-17.2125	-16.0172	-15.6755	-18.7706	-18.1234	-17.4396	-16.9334	-15.4105	-16.5569	-19.1646
-12.5719	-13.7618	-7.79025	-6.7716	-5.86326	-5.67403	-6.66027	-6.59257	-6.46356	-6.14202	-5.37282	-5.99825	-6.55142	-5.73969	-7.94957	-6.27478	-6.30516	-4.82077	-4.18185	-2.95166	-0.577799	0.460895	-1.61337	-2.55694	-3.70779	-5.43709	-7.59661	-8.05642	-9.43746	-10.8573	-12.9715	-13.0858	-13.7537	-13.1633	-13.5732	-14.3518	-14.3954	-15.3244	-16.0641	-16.6315	-16.8511	-17.0325	-17.248	-16.0427	-16.2311	-17.4314	-21.6018	-16.446	-18.2658	-19.0594
-13.1203	-14.2848	-8.01643	-7.89942	-7.40223	-5.06028	-5.69622	-6.70548	-6.6553	-7.38989	-7.41636	-7.72203	-7.67738	-6.9653	-6.53774	-7.04156	-6.5432	-7.01556	-7.58811	-5.56985	-3.17557	0.612447	-1.61557	-2.22468	-2.93597	-5.01149	-6.38886	-8.04817	-8.77613	-11.5639	-12.5904	-13.0184	-13.0415	-12.9879	-13.3936	-13.354	-15.6112	-16.0503	-16.6536	-16.6447	-17.7461	-17.2299	-16.5895	-16.037	-17.2054	-17.0972	-16.7887	-17.4795	-16.892	-16.552
-12.015	-10.9467	-8.41839	-8.93258	-7.99452	-6.8417	-6.28328	-6.12363	-6.80789	-5.96165	-8.21191	-8.59702	-7.665	-9.05876	-7.60879	-7.49967	-6.37958	-7.57486	-7.14881	-7.98739	-7.07169	-4.95716	-2.03054	-1.36311	-2.1266	-4.62919	-5.788	-6.30568	-9.3233	-9.65652	-11.4498	-12.532	-13.0362	-13.1477	-15.4255	-15.2577	-14.6975	-16.3761	-16.9827	-16.2924	-16.8021	-17.0891	-16.9074	-17.5901	-15.8035	-17.0005	-16.7748	-17.3898	-15.0794	-15.4494
-11.7596	-9.33135	-8.73341	-8.88685	-6.8353	-7.33983	-7.2018	-6.029	-7.44372	-7.3125	-6.49898	-7.43085	-7.16074	-8.56087	-9.0067	-7.95492	-7.66939	-8.45599	-8.14814	-7.27385	-7.47453	-6.32784	-4.91712	-0.997633	-2.20052	-4.47985	-5.62935	-6.35883	-7.33109	-9.72416	-10.5768	-11.3279	-13.3204	-14.1195	-13.6613	-15.4003	-15.7983	-15.9752	-15.8527	-16.2074	-17.0723	-17.2038	-17.4984	-17.2905	-17.6372	-16.2781	-18.569	-18.7734	-14.5397	-16.0096
-11.5194	-10.5125	-9.98975	-7.15315	-6.82726	-6.59696	-6.8587	-7.72919	-7.44594	-7.50273	-8.70927	-8.90975	-7.42283	-7.54134	-8.45932	-8.96661	-9.83274	-8.83017	-9.31309	-9.39697	-9.11436	-7.94355	-6.75404	-5.55455	-5.39999	-4.87564	-5.52044	-5.89555	-6.7918	-10.724	-12.1167	-12.1799	-12.8288	-15.9599	-16.0895	-15.0513	-15.4478	-16.4453	-14.19	-15.7584	-16.1809	-18.7848	-18.6768	-19.8358	-16.8944	-16.9751	-17.4756	-15.6312	-16.0111	-17.2519
-11.2946	-12.1278	-10.791	-6.88441	-7.36573	-7.13261	-7.26695	-6.75437	-6.96343	-7.79309	-7.62599	-8.91938	-8.71635	-8.93629	-8.18619	-10.0874	-10.2507	-8.97901	-8.80476	-10.0924	-9.39755	-10.218	-9.62467	-6.35875	-6.26098	-5.21498	-5.02413	-5.42463	-8.75407	-9.88297	-9.26286	-12.1751	-12.3928	-13.5351	-13.7943	-13.8056	-14.9324	-16.0915	-15.8042	-15.7836	-16.5034	-17.8239	-19.2417	-20.9126	-18.1725	-17.0426	-17.5755	-16.9134	-16.1905	-16.1474
-11.0851	-12.8653	-8.07768	-7.59527	-7.19804	-7.22204	-6.74418	-6.76114	-6.95714	-6.69162	-9.26825	-9.47034	-8.72973	-8.65445	-10.4832	-11.0957	-10.6394	-11.1648	-8.66978	-9.6331	-9.77951	-9.55396	-9.94164	-9.32273	-7.96675	-8.3422	-6.53396	-7.1614	-7.09515	-9.20747	-9.41103	-10.6344	-11.9097	-14.2207	-13.9949	-14.6007	-14.633	-16.9526	-16.3054	-15.2852	-16.5207	-17.7112	-19.2041	-18.4589	-18.1891	-18.2237	-16.2942	-17.6463	-18.2032	-14.7917
-10.891	-9.99027	-8.70395	-8.42838	-7.69765	-8.56665	-9.09016	-7.48113	-6.73613	-7.03257	-9.07051	-9.27431	-9.76042	-9.98523	-10.576	-10.5388	-11.207	-10.8713	-10.3888	-10.68	-10.1583	-9.56109	-11.2444	-10.6945	-9.87272	-9.35956	-7.43476	-6.7583	-6.76897	-9.10677	-8.99375	-10.3026	-11.6763	-13.6354	-14.1249	-14.0887	-15.6847	-16.4885	-17.4182	-16.316	-17.2918	-17.5113	-17.0881	-17.8247	-19.5631	-18.0113	-17.6992	-17.0942	-18.5344	-17.4144
-10.7122	-10.0543	-9.42914	-9.22562	-8.20705	-8.47086	-8.10404	-9.14314	-8.84953	-8.70677	-9.09148	-9.0111	-9.09257	-10.931	-10.395	-10.6807	-10.8554	-12.0815	-12.1501	-10.4833	-10.778	-11.4663	-12.0048	-11.596	-11.278	-10.4743	-9.97012	-7.91412	-8.51114	-8.5485	-9.67327	-10.7165	-11.8644	-12.9976	-14.1173	-14.9943	-15.2355	-16.0052	-19.4557	-15.461	-17.5386	-18.0978	-16.7382	-17.0658	-18.0348	-17.4397	-19.4898	-19.4636	-19.9504	-20.4482
-10.5487	-10.4046	-10.333	-8.90034	-8.63085	-8.1223	-7.80052	-7.9457	-8.77462	-8.45237	-9.94444	-10.912	-10.6105	-11.3221	-11.2867	-11.4101	-11.1572	-11.2889	-11.8403	-11.9985	-14.0407	-13.3698	-13.4061	-13.5964	-11.7312	-12.267	-11.2027	-10.8782	-11.0317	-8.82438	-9.46712	-10.3671	-11.1539	-12.6583	-14.117	-13.5752	-15.1944	-16.391	-16.5081	-16.5699	-18.0155	-18.2088	-18.1729	-20.3753	-17.9567	-18.2478	-18.505	-17.7476	-18.5094	-19.5718
-13.2272	-12.4635	-11.1399	-8.43452	-8.47237	-8.88258	-7.86471	-9.08378	-9.16794	-9.05092	-9.60278	-10.0426	-11.0849	-10.5495	-11.682	-11.4353	-12.8661	-13.1053	-12.5345	-11.756	-14.2391	-13.9839	-14.0002	-13.059	-12.8919	-12.3357	-11.0789	-11.829	-12.8439	-12.159	-12.1821	-10.603	-10.4231	-12.1155	-12.8677	-13.9401	-14.3324	-16.1902	-15.7398	-16.0814	-15.9437	-18.2955	-18.6794	-19.5355	-18.1762	-20.0122	-19.9127	-17.6425	-20.4352	-18.7885
-10.2677	-9.50108	-9.21756	-8.00432	-8.6058	-8.18428	-8.37424	-9.1774	-9.09344	-9.37404	-9.16999	-11.1012	-11.7837	-11.214	-10.3297	-14.3237	-14.4377	-14.0055	-14.6556	-15.1861	-14.8728	-13.1367	-12.9344	-14.5907	-13.8335	-12.9008	-15.3327	-14.8683	-13.344	-13.1099	-11.6066	-11.6954	-10.5418	-11.5199	-12.4637	-13.8804	-15.7833	-16.59	-16.094	-15.7072	-16.9366	-16.9943	-18.3675	-17.2291	-18.9546	-20.1483	-16.6954	-17.1943	-20.1441	-16.6009
-10.1502	-10.7333	-9.05757	-9.25618	-8.66162	-8.28911	-8.17889	-9.31032	-9.20222	-8.91839	-10.3278	-10.5793	-11.7802	-12.1138	-11.696	-13.3558	-14.1276	-15.0192	-15.9987	-15.9316	-16.2341	-15.78	-15.024	-14.6837	-14.2841	-14.9814	-14.3466	-14.4295	-14.5441	-13.9462	-13.2192	-13.5932	-12.1207	-12.8296	-12.3303	-13.8045	-14.6219	-15.9706	-16.0275	-17.7544	-16.8558	-16.9965	-17.0176	-18.692	-18.7853	-18.8102	-18.9216	-19.4881	-18.7946	-19.3344
-10.048	-10.6352	-10.3173	-9.32972	-9.47939	-8.90558	-8.79444	-8.39528	-9.93329	-10.5401	-11.4169	-11.2487	-11.7656	-11.8555	-12.0565	-11.7752	-13.7146	-13.4754	-15.0472	-15.7572	-16.6814	-15.2253	-15.4934	-15.215	-14.7205	-16.1621	-16.2123	-15.773	-16.6739	-15.8575	-15.1534	-14.1788	-13.2794	-12.7357	-12.6265	-14.2034	-14.4664	-15.9616	-16.6495	-17.5921	-18.1848	-17.9527	-18.215	-19.262	-18.951	-19.1219	-18.8498	-19.6027	-18.4488	-18.6438
-9.96113	-9.29514	-8.76098	-9.14732	-9.56665	-9.24147	-8.7052	-9.00235	-11.1151	-11.1744	-11.285	-11.473	-11.6766	-12.6135	-12.0916	-12.1971	-12.6427	-14.0907	-14.3464	-14.9997	-16.5881	-15.9537	-16.6256	-16.17	-17.277	-17.4984	-15.9434	-15.9464	-16.477	-16.756	-16.2077	-15.2854	-14.3253	-15.1203	-14.55	-14.1364	-15.0017	-15.0169	-17.1261	-16.8718	-18.0036	-18.6173	-17.7252	-18.8328	-19.3518	-18.4222	-18.8669	-18.6674	-18.9882	-20.0227
-9.88961	-12.3763	-8.75652	-9.26216	-9.23236	-9.49065	-8.93401	-10.0879	-10.6364	-11.0046	-11.0463	-11.2257	-11.6835	-11.8391	-12.5439	-12.195	-12.1677	-15.7125	-14.4419	-14.3103	-16.0391	-15.8043	-15.5713	-16.3217	-17.7529	-17.5782	-16.9094	-16.4	-15.0429	-15.6779	-16.6947	-16.8617	-16.0249	-15.3549	-15.0784	-13.8996	-15.4286	-14.8923	-15.8557	-16.7328	-18.4669	-19.3229	-20.1086	-19.899	-18.7201	-19.8366	-19.4451	-19.4662	-19.1988	-19.7969
-9.83341	-9.23448	-8.76739	-9.65656	-9.34308	-9.39282	-9.37008	-9.81733	-10.2823	-10.7092	-10.8134	-10.9891	-11.885	-12.5001	-11.8218	-12.6066	-15.0033	-15.5713	-15.8804	-15.32	-16.6151	-17.3542	-16.607	-17.2613	-17.4833	-17.7926	-16.352	-17.0232	-17.3097	-16.3939	-17.6826	-17.4727	-17.2738	-15.5734	-15.1182	-15.6929	-18.207	-16.8051	-15.131	-15.8499	-17.9473	-18.4576	-18.8022	-18.7241	-19.0869	-18.3862	-18.7523	-19.3162	-20.9155	-18.267
-9.79255	-10.7396	-10.6508	-10.5854	-10.0001	-9.15162	-9.82423	-10.1233	-9.76338	-10.4716	-10.936	-12.2962	-11.9222	-12.1182	-13.0641	-14.8579	-15.1661	-15.2389	-15.1184	-17.5304	-17.2309	-18.0945	-18.2548	-17.9495	-17.5941	-17.4465	-18.2584	-18.7591	-16.6721	-18.5086	-18.53	-18.8797	-18.118	-17.3377	-17.1255	-16.7096	-18.2993	-18.1975	-16.5502	-15.696	-18.0997	-18.1772	-18.6185	-18.9967	-20.7114	-19.4857	-19.8682	-19.5043	-19.8667	-19.9732
-9.76701	-11.408	-11.3884	-10.884	-9.33667	-9.43167	-8.74327	-10.0539	-11.106	-11.3056	-12.1133	-12.534	-11.9681	-12.7813	-14.7874	-15.215	-15.1121	-14.8603	-15.5723	-17.7031	-17.997	-17.9792	-19.9918	-19.8236	-18.914	-19.165	-19.2151	-18.556	-19.0634	-17.7595	-18.5533	-19.2314	-17.5696	-17.2666	-17.2847	-17.516	-18.1589	-18.3971	-18.8467	-18.9746	-17.7875	-18.1097	-19.5412	-19.2894	-21.3041	-20.1021	-20.4608	-21.8328	-19.8208	-19.5305
-9.7568	-10.2956	-11.5419	-9.3903	-9.43181	-9.08421	-8.62186	-8.97091	-10.1769	-10.6697	-11.4956	-11.7656	-12.7306	-13.6519	-14.6628	-14.8995	-15.1825	-15.2404	-15.5951	-16.4957	-16.7826	-18.1746	-18.6771	-18.3284	-20.2911	-19.7559	-18.9983	-19.3546	-19.6707	-19.3129	-18.0802	-19.6972	-18.8532	-20.1712	-18.1833	-18.2655	-17.7904	-20.1134	-21.1234	-18.5524	-19.9273	-18.709	-18.1197	-20.6292	-21.1256	-21.4053	-20.2103	-20.1303	-20.086	-21.1054
-13.5944	-13.1828	-10.7118	-9.24375	-9.39703	-9.12929	-9.02121	-10.0773	-10.115	-10.4317	-11.5819	-11.309	-12.7174	-12.8482	-14.2204	-14.6963	-14.1202	-17.3322	-17.2241	-16.2615	-15.7196	-19.8664	-18.6365	-18.051	-19.8654	-19.5783	-19.3248	-20.2465	-20.5424	-20.2243	-20.0979	-20.4786	-20.4063	-18.6522	-20.2502	-19.1791	-18.9835	-20.0036	-19.1639	-18.4884	-19.916	-19.8031	-18.6815	-18.4485	-20.1397	-20.9156	-21.3863	-22.181	-21.8204	-20.0771
-9.78237	-9.35109	-9.23285	-8.94882	-8.60228	-9.46026	-9.58911	-9.40445	-10.1913	-9.31345	-10.7485	-13.386	-13.2396	-12.7632	-13.1738	-14.407	-16.5665	-16.5045	-17.5109	-17.2828	-18.6012	-18.5567	-19.9896	-18.882	-20.6051	-20.1599	-19.596	-21.5615	-21.5171	-20.7287	-21.0969	-20.7588	-20.4431	-20.5566	-20.7792	-20.7812	-20.4129	-20.5177	-21.0047	-20.8786	-19.9784	-20.3719	-19.5168	-20.2211	-20.5977	-21.1739	-20.256	-21.3963	-21.4984	-22.6584
-9.81815	-10.3486	-10.0142	-9.00759	-9.18461	-8.12337	-9.59407	-9.29072	-9.37961	-10.1252	-12.1843	-12.6505	-12.353	-13.1555	-12.8417	-15.9948	-16.2164	-16.451	-16.3708	-17.6195	-20.4525	-20.0727	-19.4633	-21.3641	-20.8602	-20.5672	-21.8596	-22.6416	-22.2918	-21.7707	-22.0229	-21.6875	-22.4521	-22.123	-22.8721	-23.3477	-22.2574	-21.9617	-21.0059	-21.9262	-21.0434	-20.625	-20.0013	-20.3331	-20.3824	-20.6942	-21.4309	-22.1473	-22.5531	-21.4951
-10.36	-10.314	-9.56298	-8.85834	-9.20218	-8.69974	-9.17802	-9.78895	-9.29873	-10.8459	-11.4285	-11.8227	-12.8623	-12.9073	-14.7186	-14.7745	-16.247	-16.296	-16.3313	-19.5887	-19.6445	-20.3076	-20.0044	-20.9474	-21.7579	-22.7168	-20.824	-21.246	-21.4867	-22.3821	-21.7108	-21.8664	-22.6439	-22.3827	-23.7741	-22.7031	-23.4325	-23.2425	-23.8603	-23.3244	-23.1579	-21.5989	-20.933	-20.6279	-21.0389	-20.9033	-20.6102	-22.4913	-22.378	-22.9354
NaN	-10.1934	-9.11844	-9.28297	-9.26062	-8.64884	-8.69071	-10.6171	-11.4726	-10.9285	-11.9862	-11.7441	-11.6926	-14.8972	-15.1411	-14.785	-14.9919	-16.3648	-19.8202	-18.4285	-19.2201	-19.9599	-21.6763	-21.3389	-20.2636	-22.6822	-22.4326	-21.2699	-23.5941	-22.9172	-22.2753	-22.6272	-23.7733	-23.616	-22.9604	-21.6375	-22.6024	-23.5848	-23.7735	-24.3199	-22.627	-21.9958	-21.1949	-21.4011	-21.9652	-21.4756	-21.1294	-22.363	-21.8463	-23.0998
NaN	NaN	-9.28357	-9.28333	-9.27438	-9.0557	-8.59141	-9.9427	-10.2409	-11.425	-11.2901	-12.7112	-14.7646	-14.7901	-15.8563	-15.5228	-14.8778	-19.3841	-18.8145	-19.4428	-17.845	-21.4404	-21.6416	-21.1518	-21.7956	-22.1841	-22.3392	-22.5206	-23.1797	-23.7685	-22.9225	-23.9327	-24.7363	-24.8688	-24.9922	-24.4364	-23.0363	-23.8776	-24.941	-25.0825	-24.0475	-22.7267	-21.3225	-20.7302	-22.1906	-22.2414	-22.1184	-22.6797	-22.0224	-22.9898
NaN	NaN	NaN	-9.28347	-9.27979	-9.18462	-10.3895	-10.4764	-9.72428	-10.8336	-11.2899	-14.5094	-14.1913	-14.9083	-14.873	-15.2079	-18.9594	-18.9773	-19.9934	-18.9691	-21.2535	-20.84	-21.4592	-21.887	-23.4874	-22.2048	-23.1172	-24.2751	-24.0814	-25.2583	-24.1129	-24.5469	-25.1519	-24.345	-25.2161	-25.1916	-25.9423	-25.2268	-24.7394	-25.4937	-24.0541	-23.6927	-22.5398	-22.7467	-23.2902	-22.5207	-23.5053	-22.6551	-23.8674	-22.5757
NaN	NaN	NaN	NaN	-9.28246	-10.3534	-10.354	-10.2791	-9.30301	-9.87855	-13.7045	-14.3479	-14.4218	-14.1934	-15.0257	-19.1857	-18.7668	-18.9091	-19.5166	-20.922	-21.9728	-20.4325	-21.5979	-21.9674	-23.4758	-23.7627	-23.1599	-24.5164	-24.8796	-25.0767	-24.9671	-25.6873	-25.8946	-25.7553	-24.7108	-25.6302	-25.8101	-25.1956	-26.2522	-26.0197	-24.5781	-24.1903	-24.5747	-24.9774	-23.6212	-22.5362	-23.6062	-23.6098	-23.1046	-22.7984
NaN	NaN	NaN	NaN	NaN	-10.3534	-10.3533	-10.3354	-9.33379	-12.8279	-13.9208	-13.8611	-14.4997	-14.4152	-17.6953	-18.6634	-19.2047	-18.8206	-21.6817	-21.9963	-21.457	-21.4798	-21.6854	-23.1427	-23.5967	-23.9345	-24.6155	-24.5685	-24.196	-26.1376	-26.3185	-26.0279	-25.7723	-25.4139	-26.8574	-25.5081	-26.2368	-26.427	-27.0577	-27.2793	-26.0942	-24.6433	-23.9519	-25.4594	-24.3144	-23.5328	-22.5784	-23.6266	-24.476	-25.0738
NaN	NaN	NaN	NaN	NaN	NaN	-10.3534	-10.3507	-13.4431	-13.1508	-12.781	-13.4573	-13.9647	-17.1958	-17.4296	-17.7944	-17.9696	-20.8841	-20.6026	-21.1993	-22.6597	-23.0202	-23.6091	-23.6721	-23.277	-24.1436	-24.614	-24.7415	-25.0984	-25.9057	-26.4805	-26.4431	-26.9601	-26.1138	-25.9957	-26.9131	-26.1706	-26.7837	-26.3736	-27.2	-26.1013	-25.3005	-25.2214	-24.0253	-24.3602	-24.4168	-23.6748	-24.0529	-23.1291	-23.8505
NaN	NaN	NaN	NaN	NaN	NaN	NaN	-13.6273	-13.5629	-13.4038	-13.078	-13.3296	-17.1983	-17.1365	-17.9571	-17.9987	-18.2509	-20.7345	-22.1174	-21.9458	-21.7122	-23.3151	-22.9995	-23.9799	-23.7386	-24.9237	-24.2868	-26.2455	-27.8275	-26.7131	-27.1267	-27.5576	-27.2719	-27.4283	-27.0057	-26.5183	-26.976	-27.098	-27.547	-26.5048	-26.479	-26.5476	-25.709	-24.7446	-28.0301	-25.1843	-24.2647	-24.1077	-23.7467	-24.453
NaN	NaN	NaN	NaN	NaN	NaN	NaN	NaN	-13.6197	-13.5432	-13.3594	-17.8763	-17.7495	-16.4716	-17.1329	-20.1846	-21.7411	-21.6617	-21.0266	-22.5812	-23.5572	-22.8599	-23.5561	-23.3217	-26.431	-25.9996	-25.2472	-27.026	-26.6117	-26.3937	-26.5296	-26.98	-27.0998	-28.8322	-28.7152	-28.0277	-28.255	-28.5925	-28.8274	-29.0812	-28.5752	-27.5961	-26.3016	-26.8619	-26.3101	-25.3239	-24.9041	-25.5051	-25.7742	-24.9336
NaN	NaN	NaN	NaN	NaN	NaN	NaN	NaN	NaN	-13.6107	-17.8782	-17.8777	-17.8504	-17.2253	-20.485	-20.9179	-21.3916	-22.3252	-22.1818	-24.3297	-24.2204	-24.7484	-23.8603	-25.7716	-25.7768	-26.4021	-27.0834	-27.8227	-27.1377	-26.8832	-27.4637	-28.123	-27.8198	-29.0311	-29.0045	-29.2188	-28.6775	-30.2958	-28.0822	-29.4056	-29.7242	-27.4795	-27.3026	-26.9723	-28.4621	-27.2713	-26.8118	-26.8198	-26.6483	-26.607
NaN	NaN	NaN	NaN	NaN	NaN	NaN	NaN	NaN	NaN	-17.8782	-17.878	-17.8704	-20.9597	-20.8905	-20.4627	-20.4272	-21.9381	-24.1648	-23.8464	-23.5497	-23.9874	-28.0989	-26.7792	-26.5145	-26.2159	-27.7013	-27.4045	-27.7127	-30.0035	-29.5246	-28.6874	-29.6193	-29.9815	-29.3957	-30.0014	-28.7607	-30.9897	-29.951	-30.5197	-29.7141	-28.4869	-27.7872	-27.5047	-28.1936	-28.4302	-27.3929	-27.0695	-26.3696	-26.7938
NaN	NaN	NaN	NaN	NaN	NaN	NaN	NaN	NaN	NaN	NaN	-17.8781	-18.9503	-21.0822	-21.0748	-21.0455	-20.2996	-24.629	-24.918	-23.3081	-23.6698	-26.6499	-26.6574	-27.5866	-26.2098	-29.3747	-28.1153	-27.6435	-30.8748	-30.3721	-30.2265	-29.7869	-29.3957	-28.8493	-29.1929	-29.5754	-30.0629	-30.22	-30.5461	-30.023	-30.7473	-29.896	-30.1047	-29.6616	-30.2723	-28.4448	-27.9759	-27.4725	-26.7836	-26.3427
NaN	NaN	NaN	NaN	NaN	NaN	NaN	NaN	NaN	NaN	NaN	NaN	-21.0862	-21.0861	-21.0858	-21.0848	-22.8493	-23.2201	-24.2779	-24.2748	-26.9357	-27.4145	-26.7362	-26.5047	-28.9166	-28.4378	-29.4839	-30.1576	-30.0202	-30.369	-30.4076	-30.4884	-30.3942	-29.8681	-31.0212	-30.9013	-31.1044	-31.1506	-31.1573	-31.7986	-31.7203	-32.1069	-30.469	-31.0751	-30.043	-30.2452	-29.1385	-29.0637	-28.9852	-27.5224
NaN	NaN	NaN	NaN	NaN	NaN	NaN	NaN	NaN	NaN	NaN	NaN	NaN	-21.0863	-21.0863	-22.8358	-22.8363	-22.8549	-23.3302	-27.1267	-27.1341	-27.1913	-27.7789	-29.8788	-29.7575	-29.9358	-29.1787	-31.8754	-31.4358	-31.1183	-31.3905	-30.2335	-29.8869	-31.7199	-32.2107	-32.0368	-31.5264	-32.3089	-31.8651	-31.06	-32.2548	-31.4211	-31.2162	-30.6067	-29.6537	-30.827	-30.4304	-29.4245	-29.1301	-29.5008
NaN	NaN	NaN	NaN	NaN	NaN	NaN	NaN	NaN	NaN	NaN	NaN	NaN	NaN	-22.8358	-22.8358	-22.8358	-22.8365	-27.627	-27.5352	-26.6788	-27.0819	-29.1993	-29.2577	-30.4315	-30.2007	-31.4835	-32.4734	-32.1154	-32.5195	-32.065	-31.8041	-33.0006	-33.4246	-32.9438	-32.7631	-32.8375	-31.5671	-32.2769	-31.9568	-31.7162	-31.8465	-31.9124	-31.6807	-30.9384	-31.0556	-30.4454	-30.9294	-30.5632	-31.0875
NaN	NaN	NaN	NaN	NaN	NaN	NaN	NaN	NaN	NaN	NaN	NaN	NaN	NaN	NaN	-22.8358	-22.8358	-25.2731	-27.6287	-27.6092	-27.1641	-29.8031	-30.1284	-29.7933	-29.6981	-31.7075	-32.2729	-33.1451	-32.3709	-31.6193	-32.7418	-32.4185	-33.8847	-34.092	-34.632	-33.5151	-33.8409	-32.7589	-32.5867	-32.4684	-32.1153	-32.3883	-33.0825	-32.0352	-31.9374	-32.431	-31.1568	-30.9034	-32.0005	-31.5337
NaN	NaN	NaN	NaN	NaN	NaN	NaN	NaN	NaN	NaN	NaN	NaN	NaN	NaN	NaN	NaN	-22.8362	-27.6292	-27.629	-27.6237	-29.6395	-29.6615	-29.8208	-30.388	-33.5344	-33.0443	-32.9259	-33.2705	-33.8234	-32.3537	-31.5403	-33.8865	-32.8083	-34.5569	-35.4766	-33.7206	-32.5637	-33.2378	-33.9126	-33.3178	-32.3236	-32.6888	-32.6691	-33.1281	-32.343	-32.6946	-31.9028	-31.7612	-32.0291	-32.4563
NaN	NaN	NaN	NaN	NaN	NaN	NaN	NaN	NaN	NaN	NaN	NaN	NaN	NaN	NaN	NaN	NaN	-27.6292	-27.6291	-29.6385	-29.6387	-29.6397	-29.6648	-34.3191	-34.0831	-33.294	-33.602	-33.8909	-34.2973	-34.0364	-35.7919	-34.7442	-33.6458	-35.0517	-35.6653	-35.0062	-33.8469	-34.6421	-35.275	-34.8657	-34.1974	-33.1581	-34.5991	-33.5576	-33.8592	-32.6707	-32.809	-32.7207	-32.2746	-32.3768
NaN	NaN	NaN	NaN	NaN	NaN	NaN	NaN	NaN	NaN	NaN	NaN	NaN	NaN	NaN	NaN	NaN	NaN	-29.6232	-29.6387	-29.6387	-29.6387	-34.2562	-34.2602	-34.3208	-33.7242	-35.3987	-35.3029	-34.3316	-35.9804	-35.6092	-35.6946	-36.4825	-36.1783	-37.7106	-35.4985	-35.3195	-34.3469	-34.6391	-34.6133	-35.1294	-35.7783	-34.2251	-34.4935	-34.5014	-33.9411	-34.2125	-33.7839	-32.9951	-33.0224
NaN	NaN	NaN	NaN	NaN	NaN	NaN	NaN	NaN	NaN	NaN	NaN	NaN	NaN	NaN	NaN	NaN	NaN	NaN	-29.6387	-29.6387	-32.4572	-34.2564	-34.2566	-34.2436	-34.1336	-35.5091	-35.1444	-37.7266	-36.2346	-35.9451	-35.2905	-38.065	-36.9814	-37.1146	-37.2361	-35.3181	-35.0635	-35.7802	-35.5152	-35.5675	-36.0947	-35.1579	-35.2917	-35.257	-34.5522	-35.4722	-34.8992	-34.7769	-34.118
NaN	NaN	NaN	NaN	NaN	NaN	NaN	NaN	NaN	NaN	NaN	NaN	NaN	NaN	NaN	NaN	NaN	NaN	NaN	NaN	-29.6394	-34.2564	-34.2564	-34.2499	-34.1078	-34.1088	-34.383	-35.5902	-36.6421	-37.3479	-35.7227	-37.0697	-37.2146	-37.5133	-35.9064	-36.5115	-35.8849	-37.3581	-36.3552	-35.3415	-37.8533	-36.4248	-37.6932	-36.2115	-35.1919	-35.4191	-35.1826	-36.3318	-34.5571	-35.3722
NaN	NaN	NaN	NaN	NaN	NaN	NaN	NaN	NaN	NaN	NaN	NaN	NaN	NaN	NaN	NaN	NaN	NaN	NaN	NaN	NaN	-34.2564	-34.254	-34.1078	-34.1078	-34.1079	-36.2923	-36.4359	-36.718	-36.9049	-39.4188	-38.5901	-37.4099	-37.3461	-36.4606	-36.9683	-38.5129	-38.697	-38.8412	-37.9207	-38.231	-37.122	-38.0781	-37.6353	-36.4539	-36.9696	-35.9346	-36.4293	-36.0086	-36.8432
NaN	NaN	NaN	NaN	NaN	NaN	NaN	NaN	NaN	NaN	NaN	NaN	NaN	NaN	NaN	NaN	NaN	NaN	NaN	NaN	NaN	NaN	-34.1078	-34.1078	-34.1078	-34.2776	-36.4353	-36.4365	-36.4672	-38.6838	-38.5562	-38.901	-39.1382	-38.8496	-37.3079	-39.4517	-38.6492	-37.7274	-38.571	-38.6235	-39.4483	-38.686	-37.6649	-38.2809	-38.8005	-37.4272	-38.1347	-36.7757	-37.3036	-37.4937
NaN	NaN	NaN	NaN	NaN	NaN	NaN	NaN	NaN	NaN	NaN	NaN	NaN	NaN	NaN	NaN	NaN	NaN	NaN	NaN	NaN	NaN	NaN	-34.1078	-34.1088	-36.4353	-36.4353	-36.4354	-38.5175	-38.5281	-38.7347	-40.937	-39.4175	-39.2008	-39.1383	-39.8071	-39.531	-39.0855	-40.4908	-38.8094	-38.6568	-39.767	-38.7507	-39.0338	-39.5565	-40.0838	-39.6199	-38.5085	-38.2159	-38.4657
NaN	NaN	NaN	NaN	NaN	NaN	NaN	NaN	NaN	NaN	NaN	NaN	NaN	NaN	NaN	NaN	NaN	NaN	NaN	NaN	NaN	NaN	NaN	NaN	-36.4353	-36.4353	-36.4353	-38.5167	-38.5171	-38.5175	-40.5843	-40.6773	-39.9439	-38.5631	-39.7219	-39.4783	-39.3815	-41.386	-39.4179	-38.5989	-40.3763	-40.3581	-40.5957	-39.0122	-39.5557	-40.2351	-40.1817	-41.1064	-39.5732	-39.1884
NaN	NaN	NaN	NaN	NaN	NaN	NaN	NaN	NaN	NaN	NaN	NaN	NaN	NaN	NaN	NaN	NaN	NaN	NaN	NaN	NaN	NaN	NaN	NaN	NaN	-36.4353	-38.4549	-38.5171	-38.5171	-39.8019	-40.5877	-40.5915	-40.6709	-40.8405	-40.6793	-40.5173	-40.8055	-41.3346	-41.1761	-41.0044	-40.7425	-39.9701	-41.3968	-40.7236	-40.7478	-40.818	-41.1896	-42.9149	-40.9046	-41.0884
NaN	NaN	NaN	NaN	NaN	NaN	NaN	NaN	NaN	NaN	NaN	NaN	NaN	NaN	NaN	NaN	NaN	NaN	NaN	NaN	NaN	NaN	NaN	NaN	NaN	NaN	-38.5171	-38.5171	-38.5354	-40.5876	-40.5876	-40.5878	-42.5379	-42.4155	-42.0152	-40.8096	-41.7378	-39.9273	-42.934	-41.5564	-41.9387	-42.4112	-42.2096	-40.9191	-41.2186	-41.3577	-42.0817	-41.8381	-41.6046	-42.2408
NaN	NaN	NaN	NaN	NaN	NaN	NaN	NaN	NaN	NaN	NaN	NaN	NaN	NaN	NaN	NaN	NaN	NaN	NaN	NaN	NaN	NaN	NaN	NaN	NaN	NaN	NaN	-38.5172	-40.5876	-40.5876	-40.5876	-42.5547	-42.5536	-42.529	-43.081	-42.5398	-41.5322	-42.6904	-42.991	-42.9168	-43.1422	-42.7391	-42.5765	-42.2284	-42.1249	-43.2001	-42.9258	-42.508	-40.2601	-42.5007
NaN	NaN	NaN	NaN	NaN	NaN	NaN	NaN	NaN	NaN	NaN	NaN	NaN	NaN	NaN	NaN	NaN	NaN	NaN	NaN	NaN	NaN	NaN	NaN	NaN	NaN	NaN	NaN	-40.5876	-40.5876	-42.5548	-42.5548	-42.5544	-43.0823	-43.0444	-41.8223	-41.9912	-44.1712	-42.9633	-43.4864	-44.2001	-43.889	-43.8848	-44.2317	-43.3789	-44.3068	-43.9094	-43.9126	-44.136	-42.7573
NaN	NaN	NaN	NaN	NaN	NaN	NaN	NaN	NaN	NaN	NaN	NaN	NaN	NaN	NaN	NaN	NaN	NaN	NaN	NaN	NaN	NaN	NaN	NaN	NaN	NaN	NaN	NaN	NaN	-42.5527	-42.5548	-42.5548	-43.0812	-43.0777	-42.3836	-42.0225	-42.8865	-43.2163	-44.3284	-45.9003	-45.9094	-45.5707	-45.8855	-45.0784	-44.9082	-44.9399	-43.3952	-45.8561	-44.6156	-43.7551
NaN	NaN	NaN	NaN	NaN	NaN	NaN	NaN	NaN	NaN	NaN	NaN	NaN	NaN	NaN	NaN	NaN	NaN	NaN	NaN	NaN	NaN	NaN	NaN	NaN	NaN	NaN	NaN	NaN	NaN	-42.5548	-43.0617	-43.0819	-42.9321	-42.3036	-42.8701	-42.8707	-42.887	-46.3928	-46.3319	-45.1307	-46.1232	-46.6231	-46.3388	-46.4144	-44.9601	-45.7083	-46.0311	-46.4729	-45.9534
[truncated: 25 more columns]

## Sheet: Figure 4a
n_x (10^12 cm^-2)
linspace(0.01,1.49,75)
T (K)
2.5	10	25	45	70	100	135
Delta mu (meV)
NaN	NaN	22.1327	18.0338	14.6932	13.2478	12.1049	11.1927	10.2358	9.54933	9.11858	8.83745	8.69087	8.47717	8.27328	8.24564	8.12062	7.98749	8.02415	7.95944	7.49605	6.86905	6.36239	6.03782	5.50623	4.78808	4.27241	4.0247	3.91268	3.71574	3.32897	3.04698	2.86306	2.70071	2.195	1.78731	1.61122	1.70328	1.75146	1.59916	1.19482	0.961351	0.799645	0.613131	0.447536	0.394965	0.312426	0.234121	0.0922097	-0.0822147
NaN	NaN	37.4836	27.6475	16.8031	13.2352	11.7821	10.612	9.40918	8.7229	8.4866	8.6398	8.41215	7.98065	7.64123	7.16312	6.79208	6.4634	6.12365	5.80776	5.33086	4.87222	4.65523	4.57616	4.1511	3.60182	3.1371	3.21321	3.39456	2.91265	2.07127	1.62973	1.84119	2.3074	2.06599	1.52861	0.85255	0.472101	0.568005	0.749248	0.482497	0.232792	-0.0333165	-0.258741	-0.271236	-0.210884	-0.242233	-0.343458	-0.322328	-0.246326
NaN	NaN	29.802	19.0914	13.9531	11.9099	10.7665	10.0407	9.4743	8.84501	8.39056	7.77688	7.06801	6.94466	7.36605	7.62368	7.50183	7.10861	6.46775	5.84575	4.60998	2.74752	1.81864	2.79823	3.71914	3.22399	2.19861	1.96265	2.4455	2.90154	2.58297	1.96389	1.63496	1.74114	1.36806	0.950458	0.655243	0.408396	0.385874	0.918845	1.29871	1.29715	0.925256	0.41913	0.0734323	-0.0640446	0.0540521	0.0833588	-0.459755	-0.749834
NaN	NaN	13.2641	11.269	8.39109	7.33653	5.95034	4.85666	4.32719	4.18578	4.14434	3.91088	3.48727	3.28951	3.43544	3.54558	3.01228	2.19877	1.94036	2.24102	2.40018	1.87838	1.76137	2.09568	1.88975	1.53209	1.63997	1.71848	1.54758	1.32372	0.939776	0.980642	1.31328	1.60008	1.09303	0.371684	-0.166062	-0.454065	-0.474064	0.133775	0.412422	0.710194	1.02636	1.2295	0.902741	-0.0997892	-0.925096	-1.30153	-1.50511	-1.1125
NaN	NaN	16.4068	11.63	6.97867	5.57771	4.73293	4.28995	4.22843	4.36809	4.53432	4.56642	4.31693	3.79192	3.34457	2.90116	2.40137	2.14318	2.54936	3.34557	3.01128	1.60991	0.946623	1.42421	1.70382	1.42893	1.16859	1.22455	1.3155	1.11072	0.60886	0.288669	0.194841	0.457408	0.464215	0.662073	0.458097	0.12163	0.633213	1.78946	1.69514	1.13537	0.941383	1.33718	1.92966	1.30132	-1.1293	-1.59474	-0.560007	0.153158
NaN	NaN	4.33671	3.96029	1.64424	1.90375	2.06949	1.98056	1.54998	0.92709	0.615274	0.644521	0.840169	1.04847	1.25849	1.26892	0.981507	0.874138	1.11276	1.51847	1.63264	1.40332	1.14753	0.913969	0.60355	0.244647	0.216118	0.219536	0.141351	0.36095	0.421116	0.329556	0.0824589	0.0826516	-0.00485674	0.0755558	0.138884	-0.0190556	-0.525478	-0.787316	-0.926193	-0.188065	0.514079	0.508082	-0.409098	-1.10192	-0.844374	-0.312583	-0.0918222	-0.488342
NaN	NaN	1.46665	1.57256	-0.158365	-0.115771	-0.365471	-0.205629	0.218686	0.345882	0.537985	0.804899	0.761871	0.589268	0.784239	1.19522	1.82737	2.89463	3.22215	2.28419	1.45565	1.46812	1.84226	1.71429	0.226077	-1.18362	-1.31197	-0.91508	-0.347742	0.302434	0.0844577	-0.240133	0.267869	1.30489	1.23715	0.751265	0.155935	-0.0827844	-0.287812	-0.228411	-0.37781	-0.647402	-1.37331	-1.83822	-1.5029	-0.968901	-0.990945	-1.08098	-1.41522	-1.91109
[truncated: 25 more columns]

## Sheet: Figure 4b
n_x (10^12 cm^-2)
linspace(0.01,1.49,75)
T (K)
2.5	10	25	45	70	100	135
mu_x - mu_x(n_x=0) (meV)
NaN	-3.7279	-4.23852	-4.69741	-6.16519	-7.08204	-7.29772	-9.86995	-10.1487	-12.9049	-13.2491	-13.9624	-16.7873	-17.1504	-18.0594	-20.1437	-20.9466	-21.5776	-23.81	-24.5567	-26.0624	-26.8427	-27.5089	-29.2466	-29.9133	-31.1653	-31.9349	-33.5023	-34.0698	-35.6964	-35.854	-37.5798	-38.2382	-38.9274	-40.2416	-40.4259	-42.3665	-42.6267	-44.2496	-44.4084	-45.8058	-46.1021	-47.4615	-47.6603	-48.9708	-49.2728	-50.4604	-50.7447	-52.2092	-53.1938
NaN	NaN	-5.7892	-4.7361	-6.20881	-7.05625	-7.76271	-9.56608	-10.3913	-11.1037	-12.8393	-14.3874	-15.5474	-16.1703	-17.6247	-18.4951	-20.0671	-21.1174	-22.366	-22.7806	-24.1376	-25.511	-26.9064	-27.469	-29.1626	-29.5713	-30.7168	-31.765	-32.1745	-33.812	-34.7196	-36.267	-36.649	-38.17	-38.498	-40.3996	-41.0556	-42.4829	-42.8364	-43.7863	-44.4083	-45.5563	-45.8676	-48.1109	-48.2604	-49.1759	-49.7721	-50.3784	-51.3111	-51.7878
NaN	NaN	-5.48419	-5.52767	-6.25086	-6.92346	-8.15669	-8.75759	-10.6284	-11.1091	-11.9314	-13.7488	-14.536	-16.6342	-17.1849	-18.094	-19.8126	-20.6084	-22.4976	-22.9158	-24.1838	-25.0695	-25.5677	-28.596	-28.7641	-30.0466	-31.2479	-31.337	-33.9291	-34.2413	-35.4341	-36.0737	-38.0004	-38.4861	-38.8175	-40.6097	-40.9681	-42.5553	-43.1845	-44.7646	-45.6644	-46.5158	-46.7596	-47.9512	-48.325	-49.5573	-49.8071	-51.5255	-51.9953	-53.2105
NaN	NaN	-5.0869	-5.54328	-5.78905	-7.01475	-7.07416	-7.98414	-8.398	-10.4546	-10.8173	-12.1159	-12.8283	-13.968	-15.1928	-15.9299	-17.6516	-17.9984	-20.3338	-20.5262	-21.4601	-22.7547	-23.0269	-25.0357	-25.8937	-27.5878	-27.8645	-29.6019	-30.2005	-30.5949	-32.1709	-32.619	-34.3403	-35.3176	-36.2047	-36.7254	-38.1049	-38.6287	-39.1905	-40.4911	-41.7698	-42.5205	-43.2793	-44.1801	-44.703	-45.9832	-46.8907	-47.8876	-48.3969	-48.9771
NaN	NaN	NaN	-6.52875	-5.44305	-5.34904	-5.08078	-5.75451	-6.72975	-7.06082	-7.95407	-8.36982	-9.80581	-9.6658	-10.6412	-11.2453	-11.6296	-13.2717	-13.7766	-15.334	-15.6689	-16.3802	-17.0905	-17.9035	-19.1264	-19.627	-20.3101	-21.0375	-21.7603	-22.4808	-22.9698	-24.0878	-24.4527	-25.0658	-25.9925	-26.5682	-27.5393	-28.0169	-28.7493	-29.4678	-30.1095	-30.889	-31.2884	-31.6958	-32.645	-33.0681	-33.6586	-33.851	-34.1441	-35.0819
NaN	NaN	NaN	NaN	NaN	-7.52246	-7.25713	-7.08384	-6.80661	-6.88637	-7.27412	-7.24428	-7.65151	-8.35057	-8.83742	-9.68657	-9.86923	-10.7328	-10.8989	-11.8577	-12.5205	-13.3248	-14.0489	-14.4525	-15.094	-15.9498	-16.6944	-17.1258	-17.9856	-19.0644	-19.4946	-20.1671	-21.174	-21.7119	-22.3606	-22.5696	-23.5153	-24.4167	-25.3671	-25.6295	-26.4732	-27.3941	-27.6289	-28.641	-29.2707	-29.7723	-30.5252	-31.9621	-32.3819	-32.8235
NaN	NaN	NaN	NaN	NaN	NaN	NaN	-5.99575	-5.59819	-5.04653	-5.16233	-6.08596	-5.46938	-5.73678	-6.19836	-6.69962	-7.02343	-7.58471	-7.87378	-7.97912	-7.89438	-8.78476	-8.85185	-9.63262	-9.80703	-10.3288	-10.5086	-10.8256	-11.6414	-11.799	-12.6415	-12.5491	-13.477	-13.7527	-14.5809	-15.5507	-15.7861	-16.6802	-16.535	-17.3653	-17.8704	-18.5728	-19.0741	-19.551	-19.9744	-20.4295	-20.6296	-21.1545	-21.8237	-21.9526
[truncated: 25 more columns]

## Sheet: Figure 4c
n_e-n_h (10^12 cm^-2)
linspace(-0.88,0.88,89)
T (K)
2.5	10	25	45	70	100	135
mu_x - mu_x(n_e=n_h) (meV)
-18.6353	-18.5882	-18.2823	-18.3625	-18.4915	-18.2379	-18.2357	-18.2096	-18.4126	-18.5759	-18.5661	-18.4918	-17.564	-17.6418	-17.6744	-17.7562	-16.4152	-16.4447	-16.4928	-14.8454	-14.8756	-14.9167	-14.8975	-12.78	-12.8113	-12.8297	-12.9628	-12.8204	-10.5772	-10.4021	-10.0367	-10.109	-7.96756	-7.74208	-7.61271	-7.29289	-7.32837	-4.83698	-4.21585	-3.99483	-3.40587	-2.74771	-2.01332	-1.31433	-0.416224	-1.317	-1.70961	-1.94083	-2.56346	-2.8966
-21.4837	-21.7265	-21.6528	-21.3429	-19.0727	-21.0858	-20.3503	-18.3063	-20.4467	-20.4916	-19.8219	-19.3492	-18.9715	-18.681	-17.9627	-17.7815	-17.6577	-16.7225	-16.2845	-16.2252	-15.8081	-14.3997	-14.3971	-14.1244	-13.6503	-13.5816	-12.9916	-11.223	-11.3267	-11.2111	-10.8243	-9.52003	-8.87978	-8.0013	-7.69632	-7.61157	-6.28232	-5.54894	-5.09579	-4.31676	-3.94939	-3.4066	-1.9559	-0.85656	-0.510456	-0.842554	-0.995155	-2.10147	-2.63077	-2.53096
-22.0087	-21.9758	-21.938	-21.0433	-21.091	-20.7832	-20.1759	-20.199	-19.6308	-19.6542	-18.0428	-17.6676	-17.5082	-17.7069	-16.5197	-16.5667	-16.5587	-16.3683	-16.0968	-15.7716	-15.0872	-15.312	-14.2909	-14.1943	-12.9461	-12.9011	-12.2568	-11.8736	-11.4434	-10.929	-10.0478	-9.09859	-9.04419	-8.3052	-7.02321	-7.07536	-6.90364	-5.39543	-4.40873	-3.74257	-2.98994	-3.11497	-1.42047	-0.834621	-0.213424	-0.634899	-1.42761	-2.07159	-2.77275	-4.17017
-21.63	-21.1633	-20.376	-20.1523	-19.3686	-19.6317	-19.0364	-19.1145	-18.4958	-18.2924	-17.616	-18.0788	-17.8839	-17.1282	-16.1987	-16.4052	-15.7089	-14.8544	-15.0089	-14.5697	-14.1125	-13.7997	-12.8329	-12.6445	-12.2471	-11.622	-11.2096	-10.2817	-10.2372	-9.35442	-8.63207	-8.34732	-7.51912	-7.04854	-6.67312	-5.60782	-5.21323	-4.74625	-4.06586	-2.97294	-2.05245	-1.25338	-1.04469	-0.391878	-0.14763	-1.33889	-1.8197	-2.99736	-3.44782	-3.76657
-12.7587	-12.4099	-12.3461	-12.3131	-11.8172	-11.6287	-11.5449	-11.5318	-11.1684	-10.5641	-10.7665	-10.63	-10.4159	-10.0402	-9.77318	-9.53619	-9.21764	-8.74855	-8.39552	-7.78653	-8.33969	-7.80075	-7.58178	-7.06648	-6.72689	-6.4425	-6.36493	-5.73328	-5.69283	-5.51689	-5.20084	-4.39428	-4.14276	-4.01867	-3.80145	-3.25069	-2.51992	-2.94191	-1.92334	-1.86298	-1.69712	-1.0615	-0.499732	-0.150699	-0.393779	-0.459614	-0.632121	-1.50019	-2.44348	-3.12062
-15.8787	-15.1405	-14.9427	-14.9643	-14.4446	-13.7732	-13.9791	-13.0679	-12.6862	-11.8928	-12.3483	-11.7188	-10.8453	-10.4493	-10.4918	-9.91323	-8.96079	-9.23691	-9.0812	-8.18615	-8.47788	-8.58086	-7.42234	-6.45724	-5.80024	-6.37329	-5.66196	-4.74686	-5.43928	-4.53649	-3.89547	-3.073	-3.35651	-2.98305	-2.193	-1.54107	-2.04967	-1.43563	-0.432586	0.179597	-0.561138	0.000180548	-1.11522	-0.27115	-1.6285	-0.661346	-1.57259	-1.96777	-2.09595	-2.43309
-8.21493	-7.22491	-6.68535	-7.21557	-6.9942	-5.80628	-6.51434	-6.23071	-5.67774	-5.56264	-5.43419	-5.19724	-5.44655	-4.38432	-3.93374	-3.63576	-4.19356	-3.51427	-2.9857	-3.63566	-3.13849	-3.50951	-2.65968	-1.90875	-1.53468	-1.76122	-1.02234	-2.05679	-1.47022	-0.651984	-1.56069	-1.29674	0.114608	0.0993776	-0.222664	0.244073	0.678631	0.46145	1.22575	0.0168002	0.828419	-0.132405	0.115106	-0.675298	-1.84214	-1.19733	0.000425767	-0.857893	-1.3948	-0.355779
[truncated: 39 more columns]
